# Supplementary material for: Spatiotemporal evolution and influencing factors of agricultural carbon emissions in China
Source: PLoS One. 2025 Oct 31;20(10):e0323824. doi: 10.1371/journal.pone.0323824 (PMC12578253; doi:10.1371/journal.pone.0323824)
Supplement: S1 Data — (XLSX) [file pone.0323824.s002.xlsx]

## Sheet: Sources of emissions 
Sources of GHG emissions from agriculture
Province	Year	Amount of pesticide used (tons)	Amount of nitrogen fertilizer used (ten thousand tons)	Amount of phosphorus fertilizer used (ten thousand tons)	Amount of potash fertilizer used (ten thousand tons)	Amount of compound fertilizer used (ten thousand tons)	Amount of film used (tons)	Amount of agricultural plastic film used (tons)	Amount of agricultural diesel fuel used (ten thousand tons)	Amount of rural electricity used (billion KWH)	Effective irrigation area (thousand hectares)	Crop Sowing Area (thousand hectares)	The number of pigs produced that year (Ten thousand head)	Current pig population (Ten thousand head)	Number of cattle produced in the year (ten thousand head)	Current cattle stock (ten thousand)	Number of sheep produced in the year (ten thousand head)	Current sheep population (ten thousand head)	Number of poultry produced in the Year (Ten thousand)	Number of poultry in the Year (Ten thousand)	Cultivation area of early rice (thousand hectares)	Cultivation area of middle rice (thousand hectares)	Cultivation area of late rice (thousand hectares)
Beijing	2001	4510	9	1	0.5	5.2	10229	4366	9.5	31.2	323	386.4	453.1	248	22.9	23	201.2	145	18646.5	0	0	5	0
Tianjin	2001	2807	9.2	2.3	0.8	5.1	14167	5257	15.4	37.8	354	544.5	306.2	183	21.6	27	108.6	82	6026.3	0	0	15	0
Hebei	2001	73803	147.8	43.9	17.5	64.3	69641	35933	213.6	184.1	4485	8990.8	3470.1	2593	453	702	1934.7	2185	55086.8	0	0	111	0
Shanxi	2001	18438	39.7	19.5	5.1	20.6	29102	20955	22.7	57.8	1104	3672.3	575.4	475	55.7	215	483.6	1097	3507.9	0	0	4	0
Inner	2001	9819	44.8	14	3.9	16.5	30420	24583	31.4	22.8	2472	5707.3	878	765	161.8	301	2146.5	3516	5339.9	0	0	90	0
Liaoning	2001	36083	65	10.6	7.9	26.4	84904	21160	47.8	105.4	1483	3964.8	1397.3	1292	181.9	251	267.3	449	41175	0	0	556	0
Jilin	2001	24099	63.9	5.5	8.5	36.2	51460	20636	33.8	24.1	1383	4890.1	1197.8	890	282.1	455	272.8	359	43113.8	0	0	566	0
Heilongjiang	2001	30977	52.2	28.5	11.8	30.7	51561	21298	81.6	28.7	2090	9989.2	1006.7	971	159.2	478	266.6	568	17625.8	0	0	1564	0
Shanghai	2001	9839	14.7	1.8	0.6	3.2	22273	7307	11.3	79.7	281	490.9	480	240	0.3	6	66.8	55	17500	0	0	127	11
Jiangsu	2001	91591	188.1	50.5	17.8	81.6	66102	31218	75.1	345	3900	7777.4	2919.5	2029	26.8	59	1433.6	1088	58355.3	0	0	1978	7
Zhejiang	2001	66324	57.3	12.4	6.6	14.1	35361	17371	175.8	285.2	1400	3245.9	1669.3	1147	8.1	39	162.4	245	17017	0	301	684	396
Anhui	2001	73011	126.9	48.5	28	77.3	65655	32693	45.8	47.4	3229	8733.1	2408	1911	205	528	906.7	721	43802.8	0	311	1473	326
Fujian	2001	52841	52.1	16.1	23	26.2	22697	11513	56.1	86.8	942	2713.1	1438	1120	22.4	110	104	101	22002.7	0	371	442	354
Jiangxi	2001	51384	48.3	19.7	18.2	23.5	30778	16922	16.5	34.5	1898	5534.7	1998.3	1481	59.6	361	65.8	86	29091.9	0	1127	410	1301
Shandong	2001	145000	197.7	54.7	38.9	137.3	257711	104266	161.5	214	4836	11266.1	3594.7	2769	461.8	1007	3210.9	2904	119102	0	0	155	0
Henan	2001	98463	211.1	101.6	40.3	88.8	94092	42341	83.5	134.6	4756	13127.7	4219	3672	621.3	1338	3132	3120	48797.7	0	0	469	0
Hubei	2001	109708	126.8	54.6	17.5	46.4	53526	27636	42.2	60.2	2028	7489	2506	1886	101.8	407	220.3	227	31438.7	0	369	1215	480
Hunan	2001	85591	98.6	24	30.4	31.3	43011	27663	24.7	46.7	2676	7931.7	5540.5	3604	125	508	435.2	388	32672	0	1361	813	1623
Guangdong	2001	85871	97.4	20.1	38.6	39	28560	15463	68.8	463.4	1447	5193.1	3052.2	2139	47.4	435	23.8	36	94517.2	0	1174	0	1195
Guangxi	2001	46614	57.5	23.3	39.4	47.9	18889	13375	40.6	30.7	1520	6288.1	2768.4	3155	115.5	757	173.8	238	24617.3	0	1142	140	1147
Hainan	2001	10963	8.9	6.1	2.6	9.4	730	559	11.6	1.8	181	871.7	259.2	301	19.9	150	84	97	8136	0	165	0	189
Chongqing	2001	19065	45.8	16.6	2.5	7	19444	13369	11.3	30.1	632	3555.9	1702.3	1636	41.2	171	182.6	169	10534.7	0	1	754	1
Sichuan	2001	54841	121.8	41.9	10.4	37.9	74311	50090	31.2	89.5	2533	9571.5	5964	5271	207	1022	1060	1287	33497.3	0	4	2071	2
Guizhou	2001	8329	42.1	10.9	5.2	11.7	19805	12397	3.6	13.9	660	4650.7	1223.9	1788	55.9	671	179.2	350	4081.5	0	1	733	0
Yunnan	2001	25000	70.1	19.9	9.7	20.2	50929	40586	46.1	32.6	1424	5929.6	2135.9	2519	137.1	793	368.6	838	8951	0	61	999	20
Tibet	2001	583	1.6	0.5	0.1	0.8	294	44	0.5	1	154	230.9	12.7	24	85.3	553	467.7	1729	0	0	0	2	0
Shannxi	2001	10449	72.4	16.5	7.7	34.4	23071	17153	43.7	58.6	1314	4331.9	758.7	574	64.1	256	378	565	5210.6	0	0	131	0
Gansu	2001	12750	32.9	15.4	3.1	14.7	69969	44486	16.7	27.4	982	3688.9	613.9	596	87.6	349	529.7	1173	2627.4	0	0	6	0
Qinghai	2001	1776	3.4	1.5	0.3	2	645	318	4.9	2.4	208	529	101.4	103	89.3	401	485.9	1677	226.3	0	0	0	0
Ningxia	2001	1689	14.3	3	0.5	6.8	5232	3181	11.9	7.9	405	1007.6	120.2	111	18.6	55	223	467	1267.4	0	0	76	0
Xinjiang	2001	12602	42.7	21.3	2.4	17	104717	96772	46.1	25.5	3138	3404.1	166.1	152	179.3	385	2147.3	3765	4865.8	0	0	75	0
Beijing	2002	4700	8.3	1.2	0.6	4.9	12456	5272	6.6	35.8	317	342	483.2	278	26.8	27	263.9	175	16385.9	3607.4	0	2	0
Tianjin	2002	2532	9.4	2.3	0.9	5	11614	5222	16.1	40.3	354	522.8	362.4	270	27.9	37	124.7	94	8405.4	1065.7	0	7	0
Hebei	2002	74652	147.7	44.7	19.9	66.5	75172	41006	216	201.7	4415	8935.1	3541.1	2614	480	703	2030.7	2101	57389.7	56954.2	0	76	0
Shanxi	2002	18631	40.8	19.3	5.8	23.2	29283	21186	23.6	57.6	1104	3900.5	592	473	50.2	217	484.1	1068	3508.3	6071.9	0	3	0
Inner	2002	10650	45.9	14.5	4.5	17.9	30031	25343	28.7	23.6	2538	5887	838.5	682	129.6	327	2156	3952	7006	0	0	67	0
Liaoning	2002	41118	63.5	10.7	8.3	28.9	91369	25003	46.2	119.2	1495	3809.2	1539.8	1282	198.6	265	319.8	446	45592	14984	0	501	0
Jilin	2002	23751	62.9	6.2	8.9	39.1	45253	19559	32.4	23.9	1499	4687.7	1008.6	475	295.9	460	284.8	372	43547.7	12942.2	0	541	0
Heilongjiang	2002	35417	52.7	30.8	13.4	32.9	48944	22251	82.3	29.1	2185	9858.4	1131.3	1011	192.3	492	319.6	749	13856.4	10783.3	0	1291	0
Shanghai	2002	9644	12.4	1.5	0.5	3.3	22460	7595	11.4	81.8	270	476.7	450	216	0.4	5	72	47	15900	3572	0	99	6
Jiangsu	2002	86350	186	51.2	18.4	82	68823	31131	75.8	423.6	3886	7797.9	2955.7	2012	28.5	64	1504.3	1147	60486.4	30499.3	0	1833	4
Zhejiang	2002	63870	56.8	12.5	7.4	15.2	39240	18929	175.8	341.1	1406	3064.5	1719.2	1139	9	40	181.1	259	18693.3	11481.5	215	672	273
Anhui	2002	74276	118.9	42.5	28.6	80.5	65487	32655	46.1	51.8	3254	8997.6	2453.9	1995	252.3	583	852.2	949	44203.8	24065	276	1462	295
Fujian	2002	55313	52.1	16.4	23.6	27.8	25553	13785	76.6	106.5	939	2661.3	1488.3	1133	23.9	109	107.8	106	18094	10670	327	412	314
Jiangxi	2002	57323	46.8	22	19	24.7	35407	20780	16.7	36.3	1894	5355.1	1957	1370	67.1	357	74.4	74	28153.7	17975.8	1110	480	1266
Shandong	2002	163739	189.7	54.6	40.3	149.4	292175	125757	169.1	238.3	4797	11047.8	3803.2	2883	488.1	1019	3358.6	3039	126353	65231.5	0	113	0
Henan	2002	101981	220.5	106.2	43.4	98.7	98610	45874	85.1	141.4	4802	13359.8	4498	3600	640	1331	3437.2	3378	52847.9	50497.5	0	503	0
Hubei	2002	106260	133.1	56.8	19.4	47.7	52443	28019	41.1	60.7	2006	7355	2752	2108	102.8	399	279.1	302	31507	24575.4	312	1133	405
Hunan	2002	86972	97.5	23.6	30.2	33.1	47568	31078	25.5	49.8	2675	7789.9	5653.1	3909	146.8	534	526	483	35286	18255	1225	835	1504
Guangdong	2002	84692	96.6	20.2	38.9	40.9	31452	16823	63.2	586.4	1425	4932.4	3162.2	2062	46.7	413	25.2	31	96613.9	37067.5	1051	0	1145
Guangxi	2002	48629	59.3	24	42.1	51.1	19944	12697	45.4	31.2	1518	6299.9	2656.5	3029	129.1	766	181.5	232	22918.3	14889.3	1130	128	1142
Hainan	2002	13573	9.6	2	3.6	13.8	3530	2649	14.2	2.3	188	863.3	273.2	309	28.6	149	90.2	95	6960.6	3408	161	0	183
Chongqing	2002	19336	44.7	16.7	3.2	7.8	25337	15939	11.3	33.9	541	3467.1	1749	1691	43.6	164	207.1	213	11482	5489.7	1	748	1
Sichuan	2002	54351	118.5	42.3	11	37.8	75648	51135	32.5	93	2501	9564.6	6202.6	5376	218.8	1067	1094	1329	37148.5	30957.1	4	2036	2
Guizhou	2002	8819	43.6	10.4	5.5	14.1	22838	14725	3.8	14.3	572	4645.4	1285	1869	67	593	200.6	361	4519.5	0	1	720	1
Yunnan	2002	25738	72.2	21.7	9.9	21.2	56638	43980	43.2	34.8	1442	5813.1	2259.9	2487	153.8	750	417.6	784	9652.3	8912.1	60	963	24
Tibet	2002	1612	1.4	0.6	0.2	0.9	521	120	0.9	0.4	160	232.9	14.4	24	89.5	577	530.4	1782	0	0	0	1	0
Shannxi	2002	10200	71.4	16.2	8.4	29.8	20612	14478	41.7	67	1315	4198.3	770.1	735	71.1	268	447	760	5505	3278.7	0	140	0
Gansu	2002	13268	34.5	16.3	3.4	15.3	79410	47399	18.3	29	988	3649.9	639	625	89.5	379	583.7	1209	3017.7	0	0	5	0
Qinghai	2002	1647	3.3	1.6	0.3	2	821	326	5.3	2.2	194	494.3	104.6	105	91.3	411	475.4	1733	188.6	286.2	0	0	0
Ningxia	2002	1723	14.5	3	0.6	7	5289	3554	12.7	8.2	410	1147.9	138.2	126	23.3	62	288.7	476	1475.1	954.4	0	47	0
Xinjiang	2002	11518	43.1	20.4	2.5	18.2	96828	89054	40	28.3	3054	3478.3	202.3	205	188.7	414	2363	3908	6196.5	5048.4	0	67	0
Beijing	2003	5221	7.7	1.3	0.6	4.7	14419	5656	7.1	36.3	178.9	308.8	467	249	29.8	30	301	183	0.8	3422.62	0	0	0
Tianjin	2003	2547	9.3	2.3	1	5.2	12922	7075	11.3	42.3	354.1	501.5	412.9	245	32.8	43	142.5	106	1.7	569.19	0	0	0
Hebei	2003	75216	148	45.5	21.1	68.6	89096	49879	255.9	216.8	4404	8638.5	3875.1	2763	526.7	737	2179.5	2210	48	60592.4	0	0	0
Shanxi	2003	19521	39.8	18.6	6.5	25	29169	21579	24.1	58.1	1095.3	3708	610.2	463	49.8	218	497	1016	5.1	6734.53	0	0	0
Inner	2003	10568	50.5	15.6	5.7	21.4	32066	25886	34.9	24.6	2568.5	5752.8	791.9	648	149.1	410	2867.7	4450	18.4	5422.21	0	0	0
Liaoning	2003	44506	62.9	11.4	8.4	30	80316	22688	48.9	136	1512.8	3719.1	1712.8	1275	224.6	302	403.1	107	19.9	16499.6	0	0	0
Jilin	2003	23571	61.9	6.3	9.2	44.9	42793	16120	34.9	23.1	1545.5	4716.8	1127.1	524	322	500	303	392	6.4	9187.7	0	0	0
Heilongjiang	2003	36586	50.4	28.3	13.8	33.2	49884	23923	85.4	30.7	2111.5	9802.7	1174.2	1046	203.5	526	422.7	1030	2	11108.8	0	0	0
Shanghai	2003	8544	9.7	1.5	0.5	4.1	22472	7998	10.3	89.7	257.3	419.2	410	195	0.2	6	72	52	0	3411	0	0	7
Jiangsu	2003	87927	183.4	48.7	19.6	83	69678	32090	76.3	529.5	3841	7681.5	3009.1	1993	29.9	66	1548	1205	4.5	29866.7	0	0	7
Zhejiang	2003	61666	53.9	12.2	7.6	16.7	42429	19469	175.8	409	1403.8	2834.4	1792	1132	9.6	39	200.2	263	0	11036.9	129	0	178
Anhui	2003	78843	120.2	46.8	28	86.3	67565	32134	47.4	57.5	3285.4	9124.7	2557.2	2019	249	493	1077.9	1050	1.6	23830.7	260	0	251
Fujian	2003	55266	51.4	16.3	23.8	28.7	26491	14248	80.6	118.5	940	2518.9	1603.1	1181	25.6	110	118.7	124	0	9754.28	286	0	265
Jiangxi	2003	53470	44.4	22.2	18.9	25.5	33930	19967	17.3	39.7	1873.2	4997.4	1858.8	1301	72.5	359	87	104	0	17436.5	1084	0	1122
Shandong	2003	170856	182	54.5	41.3	154.8	305676	127073	172.2	272.2	4760.8	10885.3	4016.2	2975	509.1	1040	3466.1	3134	24.5	67431	0	0	0
Henan	2003	98679	215.8	103.8	43.3	105	98809	45809	84.6	144.6	4792.2	13684.4	4850	3914	652.8	1396	3780	3316	18.4	54537.3	0	0	0
Hubei	2003	99856	136.9	61.6	21.2	50.7	67621	28327	39.3	63.1	2043.7	7138.3	3000.7	2123	104.5	401	319.7	320	0.1	25192	298	0	375
Hunan	2003	95360	97.6	23.5	31.3	36	50609	33484	27.7	53.8	2675.3	7731.2	5905.8	4109	148.3	556	604.9	588	0.2	28611	1173	0	1402
Guangdong	2003	86041	97.6	18.9	39.4	43.8	32063	17297	60.4	714.3	1315.9	4883.4	3269.7	1961	53.3	398	28.7	28	0	35097.8	1020	0	1111
Guangxi	2003	49757	58.7	24.5	44.8	55.7	20540	13570	46.4	31.2	1516.7	6279.1	2555.1	2638	144.4	761	194.4	247	0	14342.6	1119	0	1110
Hainan	2003	13414	11.6	2.5	4.1	15.8	5095	2619	14.6	3	177.3	906.7	346.3	347	30.5	147	92.4	94	0	3570.3	159	0	184
Chongqing	2003	19540	43.9	16.6	3.1	8.1	24245	15358	12.6	36.7	649.7	3365.8	1818.4	1720	46	170	235.3	245	0	5649.38	1	0	2
Sichuan	2003	53852	117.5	41.9	11.6	37.5	81751	55677	33.8	99.9	2503.2	9384.5	6236.9	5565	236.5	1078	1133.4	1370	0.5	33340	3	0	1
Guizhou	2003	9024	44.7	10.2	5.6	14.5	24629	17188	4.5	16	682.7	4634.2	1398.2	1867	80.4	722	223.7	392	0	5924.56	0	0	0
Yunnan	2003	26873	74.5	21.5	10.4	22.8	61542	47059	44.6	37.1	1457	5756	2384.5	2554	170.7	763	470.6	810	4.7	9201.52	59	0	22
Tibet	2003	596	1.7	0.6	0.2	0.8	579	155	0.8	0.4	156.3	233.7	13.9	25	96.3	591	516.2	1779	0	100.34	0	0	0
Shannxi	2003	9761	77.8	15.8	9	40.2	21778	13314	42.6	75.5	1271.9	4055.8	816.4	722	78.6	286	518.9	877	4.6	3078.4	0	0	0
Gansu	2003	12730	34.1	14.3	4	17.1	77200	46600	19.2	31.7	994.4	3620.9	675.9	630	100.5	390	660.8	1236	16.2	4020.66	0	0	0
Qinghai	2003	1691	3.1	1.6	0.3	1.9	994	350	5.1	2.9	181.7	466.8	105.4	101	93.5	406	508.6	1762	0.6	286.38	0	0	0
Ningxia	2003	1632	14	3.3	0.7	7.4	5919	3430	12	8.6	413.2	1129.5	165.1	125	30.6	71	357.5	474	4.1	1055.09	0	0	0
Xinjiang	2003	12112	45	22.3	3	20.5	99390	89143	44.4	29.9	3051	3535	240.7	191	202.2	453	2626.9	4104	30	5500.71	0	0	0
Beijing	2004	5358	7.9	1.2	0.6	4.7	9886	4805	6.9	38.4	186.7	312.5	460.5	243	29	29	315.9	158	17419.5	3253.32	0	1	0
Tianjin	2004	3057	11.5	3.6	1.5	6.2	13000	7756	15.9	48.4	353.4	504.3	446.6	252	33.8	43	144	94	8500.3	3218.25	0	14	0
Hebei	2004	75655	149.2	46.6	22.2	72	104588	60314	433.8	310.8	4459.8	8695.4	4160.1	2946	557.9	795	2346.4	2362	65273.8	61600.2	0	84	0
Shanxi	2004	20736	40.5	18.9	7.1	26.9	33065	23940	26	63.2	1088.2	3741.5	610.5	453	49.9	212	497.6	999	3397.2	6875.85	0	3	0
Inner	2004	11520	54.2	18.3	7	24.9	40124	31238	39	26.7	2635.9	5924	875.8	711	186.3	515	3783	5318	12603.2	8801.38	0	81	0
Liaoning	2004	45586	64.4	11.4	9.1	32.9	83114	23100	50.5	158	1520.1	3723.3	2102.2	1365	247.9	329	483.7	1205	51223.4	18045.5	0	544	0
Jilin	2004	25689	88.4	7.1	9.7	53.8	41848	18176	40.4	23.7	1595.2	4904	1159.1	568	335	525	320	410	45500	9284.94	0	600	0
Heilongjiang	2004	47153	57.1	33.7	15.8	37.3	51657	22797	92.6	33.5	2282.1	9888.4	1295.5	1217	214.3	533	582.9	1154	14943.9	11442	0	1588	0
Shanghai	2004	6562	9.5	1.5	0.4	3.6	23743	7830	11.9	114.3	245.7	404.4	106.5	51	0.1	1	53.6	62	3149.9	953.85	0	108	4
Jiangsu	2004	92305	183.1	48.6	20.8	84.4	70433	32373	77.5	679.8	3839	7669	2988.6	1911	28.4	65	1523.5	1197	58258.7	26608	0	2110	3
Zhejiang	2004	63373	55.3	12.9	8	17.1	43615	20525	186.2	441.2	1406.9	2778.4	1893.1	1125	9.9	39	212.2	257	19174.8	10028.9	154	678	196
Anhui	2004	84608	110.9	40.5	29.5	96.7	72813	34573	52.9	59.4	3304.6	9200.4	2531.3	1969	254	462	1173.6	954	48245.3	22002	289	1548	292
Fujian	2004	53503	51.3	16.8	24.3	29.3	29538	15049	80	137.6	941.5	2519.3	1725.9	1242	28.8	108	131.8	129	17914.6	9439.94	293	414	278
Jiangxi	2004	66273	47	24	20.6	31.9	42828	25499	20	42.3	1841.6	5182.8	2051.1	1441	90	366	97	107	32738.7	18709.4	1229	437	1363
Shandong	2004	153900	185.3	57.7	43.9	164.1	327160	143278	167.6	304.1	4766.8	10638.6	4330.2	3058	530.6	999	3641.4	3287	146835	69690.9	0	124	0
Henan	2004	101150	221.3	102.4	47.5	121.9	101631	49429	86.9	157.7	4829.1	13789.7	5189	4232	672.4	1424	3953.9	3910	62858	57263	0	509	0
Hubei	2004	112596	142.5	62.7	22	54.8	55099	30004	41.1	64.8	2071	7155.9	3126.2	2190	111.8	407	356.6	344	33907.3	26098.9	351	1215	423
Hunan	2004	109493	103.9	25.1	34.2	40	58717	39111	30.2	57.5	2683.3	7886.2	6088.7	4343	154.6	584	662.1	671	42816.6	29553.3	1288	1062	1367
Guangdong	2004	85035	96	18.8	39.8	46.7	36331	19099	66	748.2	1312.6	4808	3309	1989	58.8	395	34	32	98744.4	34255.4	1026	0	1113
Guangxi	2004	50801	61.5	25.3	47.7	60.7	20927	13848	48.4	32.4	1516	6368.2	2462.5	2671	163.5	740	217.7	278	20166.1	13377.2	1099	132	1125
Hainan	2004	15571	12.2	6.5	4.8	17.6	4169	3518	15.3	3.3	169.8	826.9	392.8	370	31.9	147	95	90	9218.5	4201.19	156	0	179
Chongqing	2004	19466	46.4	16.9	3.6	10	26834	16646	13.3	38.5	616.8	3435.3	1900.2	1720	52.7	164	285.6	286	13696	6355.36	0	748	1
Sichuan	2004	55373	120.2	42.9	12.2	39.3	85900	58238	35.4	107.8	2503.3	9387.5	6489.8	5627	250	1105	1224	1479	43551	35240	3	2059	2
Guizhou	2004	9533	43.3	10.1	6	14.9	26657	18180	4.8	30.3	692.9	4695	1328.2	2033	91.4	759	248.8	421	6037.6	6431.85	0	715	0
Yunnan	2004	29096	78.8	22.7	11.2	24.6	63127	48811	43.4	40.3	1469.4	5890	2585.9	2605	190.2	789	512.5	853	11452.7	9315.41	57	1010	19
Tibet	2004	728	1.7	0.6	0.1	1	680	311	1	0.6	153.7	231.2	15.3	26	105.1	613	475.9	1816	0	53.63	0	1	0
Shannxi	2004	9735	77.5	16.1	8.8	34.1	22913	15533	48.1	84	1296.8	4099.8	932.4	757	83.7	301	571.3	942	5853.2	2930	0	146	0
Gansu	2004	16344	35.2	14.8	4	18.4	77013	48297	20.8	41.4	1003.3	3668.9	669.4	641	104.4	381	701.8	1302	3419.9	4095.4	0	5	0
Qinghai	2004	1756	3	1.6	0.2	1.8	960	279	5.2	2.9	180.3	473.3	114.5	106	97.2	384	536	1764	236.4	256.05	0	0	0
Ningxia	2004	1761	14.3	3.3	1	9.1	5979	3863	12.9	9	406.3	1158.3	155.7	118	34.5	86	370.7	493	1498.4	1130.62	0	64	0
Xinjiang	2004	12312	48.9	23.6	3.7	23.1	105636	95061	45.7	32.6	3106.6	3592.3	304.2	207	220.8	482	2790.5	4267	8387.2	5676.08	0	67	0
Beijing	2005	4668	7.8	1.2	0.6	5.2	10916	3731	6.4	42.2	181.5	318	448.7	219	24.5	24	256.1	126	16852.5	0	0	1	0
Tianjin	2005	3349	11.6	3.7	1.5	6.6	13421	7762	15.3	55.2	355.2	499.4	481.5	255	37.8	44	140.1	85	9205.6	0	0	17	0
Hebei	2005	80755	155.2	48.6	24.3	75.4	111667	63636	458.1	337.1	4547.8	8785.5	4510.6	3064	579.3	827	2542	2482	70579.8	0	0	88	0
Shanxi	2005	22792	41.1	19	6.9	28.8	33515	24827	26.7	66.9	1088.6	3795.4	627.1	463	51.6	219	513.2	1029	3494.2	0	0	3	0
Inner	2005	14786	60.5	20.5	9.2	26.6	40306	31780	42.1	29.3	2702.2	6215.7	957.7	739	218	576	4539.6	5420	14535.9	0	0	84	0
Liaoning	2005	45751	64	11.4	9.6	34.9	91765	25382	55.5	183	1527.1	3796.7	2301.9	1454	278.8	345	563	996	54757.8	0	0	568	0
Jilin	2005	28894	61.3	6.2	10	60.7	41718	18027	40.5	28	1613.7	4954.1	1272.4	615	350	550	335	430	47998	0	0	654	0
Heilongjiang	2005	47478	57.5	33.8	17.7	42	56565	22849	99.7	36.3	2394.1	10083.7	1392.2	1317	212.9	527	693.7	1180	15096.3	0	0	1650	0
Shanghai	2005	8377	8.9	1.5	0.5	3.6	24414	7347	11.8	124.5	237.3	403.6	280	156	0.3	6	46.6	30	7700	0	0	108	4
Jiangsu	2005	103254	183	48.2	21.7	87.9	72029	33130	78.8	825.1	3817.7	7641.2	2974.9	1927	30.7	65	1569.1	1175	61706.2	0	0	2207	3
Zhejiang	2005	65649	56.1	12.6	7.5	18.1	44730	21670	187.3	520.6	1417.7	2837.9	1867.1	1213	9.3	36	218	222	21624.5	0	143	700	188
Anhui	2005	94841	111.1	38.9	30.7	105	78293	33774	55.6	64	3330.9	9172.5	2629.5	2034	235.6	432	1171.7	921	48794.4	0	294	1558	298
Fujian	2005	56044	51.3	16.5	24.4	29.8	36023	16541	74.2	160.6	949.7	2481.3	1879	1330	29.7	106	150.1	136	19585	0	272	300	379
Jiangxi	2005	75305	47.8	25.4	20.8	35.5	45010	25952	19.9	45.1	1831.4	5251.4	2237.8	1567	101.4	372	103.4	105	35313.9	0	1284	415	1430
Shandong	2005	155609	189.8	57.5	44.9	175.5	331646	144393	187.4	346.5	4790	10736.1	4585.7	3239	546	971	3876.9	3405	173620	0	0	120	0
Henan	2005	105056	227.2	106.1	50.8	134.1	108427	52409	89.8	172.1	4864.1	13922.7	5568	4439	689	1447	4166	3988	69270	0	0	511	0
Hubei	2005	110172	142	59.8	23.2	60.8	54622	30265	41.3	70.1	2064.6	7279.4	3428.4	2340	114.4	415	381.2	338	35792.3	0	365	1282	430
Hunan	2005	113250	106	25.6	34.9	43.4	59306	39899	32.6	65.2	2690.4	7977.6	6176.3	4435	167.4	607	763.4	711	39209.8	0	1324	1069	1402
Guangdong	2005	87025	93.8	19	41.6	50.3	33207	18623	62.5	766.4	1317.8	4815.4	3616.7	2144	67.1	372	40.3	39	101019	0	1034	0	1103
Guangxi	2005	53260	63.3	25.2	48	64.8	23614	16470	51.1	34.3	1519.8	6489.2	2831.9	3015	188.3	736	255	260	27111.6	0	1131	121	1108
Hainan	2005	18101	12.2	2.4	5.1	17.6	9585	4364	15.1	3.8	168.3	778.1	427.5	394	33.1	143	97.6	89	8841.8	0	116	1	184
Chongqing	2005	19541	46.5	17.5	3.8	11.2	27472	17027	14.9	42.9	618.1	3444.7	1993.3	1756	54.2	167	300.5	304	15038.2	0	0	747	0
Sichuan	2005	56336	121.8	45.1	12.9	40.6	91255	60859	36.2	112.9	2508.3	9480.2	7105	5745	262.1	1150	1323.7	1587	47619.8	0	3	2083	1
Guizhou	2005	9764	44.6	10.1	5.9	16.9	29321	17243	5	30.2	711.6	4804.1	1453.6	1973	103.1	793	280.3	448	7038.8	0	0	722	0
Yunnan	2005	30576	79.9	22.7	12	28	67821	51564	57.1	41.7	1485.4	6053.8	2733.6	2602	207.1	802	568.3	977	12148.9	0	61	970	18
Tibet	2005	726	1.8	1.3	0.1	1	720	330	1.4	0.6	162.6	235	18.9	30	106.1	632	483.1	1698	0	0	0	1	0
Shannxi	2005	9888	76.7	16.9	10.8	43	23644	16289	48.7	88.2	1298.8	4201.8	930.4	764	88.2	309	618.7	931	6366	0	0	147	0
Gansu	2005	20788	36.6	15.5	4.4	19.5	78174	47060	19.8	33.9	1030.4	3726	700.1	650	118.6	477	778.8	1526	3708.6	0	0	5	0
Qinghai	2005	1747	3.1	1.6	0.3	2	1157	382	5.4	3	176.5	476.7	121.8	105	96.1	406	558.1	1766	264.7	0	0	0	0
Ningxia	2005	1599	13.8	3.6	1.1	11.4	6061	3682	14.1	9.3	423.5	1099.3	163.1	123	37.6	98	389.2	505	1848.1	0	0	71	0
Xinjiang	2005	14565	53.4	26.4	4.6	23.4	115921	102192	48.5	36.5	3204.3	3731.2	384	228	249.4	504	3081.9	4356	10349.5	0	0	69	0
Beijing	2006	4669	7.8	1.2	0.6	5.2	10920	3732	6.3	41.6	181.5	319.5	382.8	145	20.1	19	190.9	71	14740.7	0	0	1	0
Tianjin	2006	3436	12.1	3.9	1.8	6.8	12430	7132	15.5	53.9	352.3	429.8	503.2	146	37.3	25	128.3	35	9412.3	0	0	14	0
Hebei	2006	81215	155.1	48.6	24.3	76.9	111334	60908	427.9	388.2	4569.8	8713.9	4711.7	1813	601.6	459	2659	1553	73998.7	0	0	89	0
Shanxi	2006	23015	40.8	18.9	7.2	31.4	34620	25860	27.3	71.4	1172.1	3471.3	668.6	377	53.3	114	534.2	734	3921.9	0	0	1	0
Inner	2006	16142	64	22.8	11.3	30.3	40780	32122	46.7	31.7	2759.4	6590	1054.3	620	243.9	576	5011.1	5123	15993.5	0	0	72	0
Liaoning	2006	46858	63.4	11.3	10	36.4	99322	25804	58.6	183	1527.1	3627.2	2324.9	1416	303.1	281	720.2	674	57334.6	0	0	625	0
Jilin	2006	34451	62.1	6.2	10.5	67.9	45620	18626	43.8	30.2	1636.4	4815.2	1343.7	930	370	487	340	424	47420	0	0	656	0
Heilongjiang	2006	57930	61.2	37.4	19.8	43.8	60025	24314	105.2	38	2648.2	11678.3	1409.8	1210	221.4	505	772.7	778	15267.1	0	0	1992	0
Shanghai	2006	8252	8.7	1.5	0.6	3.8	22107	7229	12	143.5	208	401.4	252.7	108	0.1	7	44.8	11	5065	0	0	111	0
Jiangsu	2006	98631	182.8	48.1	21	90.1	75100	42266	81.3	1011.8	3837.7	7385.2	2977.3	1551	29.2	33	1578.3	445	61205.2	0	0	2212	4
Zhejiang	2006	66190	55.4	12.2	7.7	18.6	47500	22557	190.2	579.6	1422.3	2511.4	1899.4	1003	8.7	23	201.4	124	21955.4	0	133	694	167
Anhui	2006	95442	111.7	39.4	30.7	112.4	76209	35772	60.2	73.8	3346.3	8790	2667.3	1203	245.6	149	1364.5	551	47642.7	0	281	1636	291
Fujian	2006	56498	49.9	16.4	24.6	30	48452	20657	76.6	172	951.3	2236.4	1909.6	1242	29.8	64	163.6	80	19487.6	0	240	412	239
Jiangxi	2006	75955	47.4	25.9	20.9	38.4	40854	24768	24.4	48.3	1836.4	5280.9	2347.5	1344	108.7	225	114.1	57	36807.1	0	1370	408	1462
Shandong	2006	171324	193.6	58.4	48.2	189.6	343524	144740	192.5	376.2	4818.2	10754.1	4641.6	2509	556.6	633	3840.4	2368	180868	0	0	127	0
Henan	2006	111602	235.4	110.7	52.9	141.5	118414	56422	93	188.8	4918.8	13995.5	5957.8	3953	755.1	1052	4537.7	1914	74950.1	0	0	571	0
Hubei	2006	131744	140.5	63.7	24.2	64.1	55830	31403	42.4	75.9	2056.6	6900.6	3419.5	2131	112.9	325	392.6	283	38478.4	0	342	1231	402
Hunan	2006	111196	106.8	25.8	36	46.1	63674	44300	33.1	70.8	2696.6	7289.7	6242.4	3452	169.1	406	862.8	499	40925.4	0	1356	1156	1420
Guangdong	2006	93095	94.2	20	42.3	55.7	32791	18530	63.4	851.8	1314.9	4382.5	3634.8	2003	68	229	42.2	35	105161	0	940	0	1002
Guangxi	2006	54622	65.4	26.5	49.9	68.8	25077	17873	53	36.6	1519.2	5557.3	3010.3	2250	205.7	404	275.6	151	29160	0	1053	146	1039
Hainan	2006	21518	11.9	2.6	5.7	19.3	15766	5146	16	4.3	169.1	699.4	478.1	305	34.6	82	100.1	59	9417.3	0	129	0	167
Chongqing	2006	19579	46.4	18	4	12.2	28226	16808	15.1	46	621.3	3073.9	1968.3	1377	58.7	94	346.5	122	14876.4	0	0	672	0
Sichuan	2006	58329	124.7	46.6	13.7	43	96327	65290	39	117.7	2487	9341.9	7471.4	5095	271.4	980	1409.1	1630	50015.4	0	3	2078	1
Guizhou	2006	10637	45.7	10.8	6.3	17.4	30681	18377	4.9	30.2	738.3	4449.4	1526.4	1562	113.2	498	309.4	218	7951	0	0	679	0
Yunnan	2006	32891	83.2	23.8	12.8	30.6	68833	53358	52	45.1	1501.3	5776.2	2902.5	2365	226.3	713	616.3	793	13860.1	0	40	973	17
Tibet	2006	860	1.8	1.2	0.3	1.1	602	335	1.4	0.6	159.5	233	18.3	32	108	651	508.5	1703	0	0	0	1	0
Shannxi	2006	10054	76.5	16.6	11	45.6	24991	17500	48.8	95.1	1312.2	3983.5	902.9	805	92.5	161	672.9	607	6581.1	0	0	121	0
Gansu	2006	21651	36.7	15.4	4.5	19.9	79189	48361	22.6	35	1050.2	3658.7	745	590	135.1	395	908.4	1523	3961.1	0	0	5	0
Qinghai	2006	1857	3.2	1.5	0.3	2.2	1123	375	5.5	3.2	176.3	517.2	128.4	89	98.5	450	584.1	1502	309.2	0	0	0	0
Ningxia	2006	1891	15.7	3.9	1.1	11.3	6536	3734	14.5	10.1	427.3	1109.3	159	84	45.7	90	420.1	348	1420.8	0	0	88	0
Xinjiang	2006	15570	58.4	30.2	5.5	25.5	128626	113466	49.5	41.2	3334.8	4176.6	390.8	135	278.7	372	3318.1	3922	9405.3	0	0	68	0
Beijing	2007	3735	7.2	1.1	0.7	5	14615	5434	4.4	41.1	173.6	295	288.6	168	15.6	23	117.4	79	12946.7	0	0	1	0
Tianjin	2007	3522	12.7	4.2	2	7	11439	6502	15.7	52.5	349.3	434	262.1	147	23.1	26	60.4	35	5684.1	0	0	15	0
Hebei	2007	83520	156.1	48.2	25.1	82.5	113687	62687	487	430.1	4579	8652.7	2964.2	1924	359.7	448	1789.1	1581	52107.8	0	0	84	0
Shanxi	2007	23238	40.5	18.7	7.5	34	35724	26893	28	75.9	1255.7	3653.2	568.2	434	27.3	110	373.6	755	2984.1	0	0	1	0
Inner	2007	17497	67.6	25.2	13.5	34	41253	32464	51.3	34.1	2816.6	6761.5	775.9	623	247	611	4874.9	5116	7914.7	0	0	105	0
Liaoning	2007	50331	65.4	11.5	10.9	39.7	112390	30241	62.7	265.4	1490.5	3703.9	2265.4	1402	257.3	310	645.6	556	62225.2	0	0	550	0
Jilin	2007	37718	62.7	6.5	11.1	74.1	47250	17080	50.5	32.6	1640.6	4944	1172.1	1081	323.1	524	354.6	458	45015.2	0	0	672	0
Heilongjiang	2007	81706	65.9	39.3	22.7	47.3	63612	24338	104.6	41	2950.3	11898.5	1233	1229	214.6	526	631.9	822	15922.4	0	0	2288	0
Shanghai	2007	8064	8.3	1.3	0.6	3.9	21287	7323	14.5	171.7	206.1	390.7	205.1	126	0.1	6	17.4	10	4458.5	0	0	115	0
Jiangsu	2007	96792	182.8	48.1	21	90.1	80407	45253	80.6	1159	3835.2	7407.7	2431.1	1617	15	34	656.9	464	64241.7	0	0	2221	0
Zhejiang	2007	64932	53.9	12	7.8	19.1	49150	23405	193.6	650	1431.4	2462.8	1658.9	1039	7.1	21	122.8	115	21806	0	118	669	141
Anhui	2007	99142	111.5	37	32.9	123.7	77394	34492	62.4	82	3403.2	8853.9	2363.1	1329	117.3	131	930.5	507	55308.4	0	273	1642	290
Fujian	2007	56951	48.4	16.3	24.9	30.1	60881	24773	78.9	183.4	952.9	2191.2	1645.9	1314	20	58	105.3	79	17636.8	0	218	300	334
Jiangxi	2007	88833	45.3	22.7	21.4	43.4	38071	23218	22.3	63.1	1839.9	5245.1	2381.5	1421	72.1	289	71.9	59	34769.4	0	1373	435	1438
Shandong	2007	165721	193.1	57.7	49.3	200.3	341192	151014	193.8	408.2	4836.8	10724.4	3654	2686	449.7	557	3080.7	2282	139653	0	0	131	0
Henan	2007	117992	239	109.8	55.7	165.2	126619	59426	96.4	223.4	4955.8	14087.8	4488.8	4184	547.5	939	2140.4	1941	68605	0	0	595	0
Hubei	2007	135561	142.8	63.5	24	69.6	58421	30930	48.2	87.8	2095.4	7030	3131.2	2302	109.6	298	396.2	307	36018.9	0	343	1282	402
Hunan	2007	109142	107.7	25.9	37.2	48.8	68042	48700	33.5	76.4	2696.6	7390.7	4816.7	3776	127.3	400	648.5	512	32802	0	1304	1232	1380
Guangdong	2007	99164	94.5	21	43.1	61	32374	18436	64.4	937.3	1312	4363.1	3213.9	2295	45.9	207	41.6	38	102285	0	936	0	994
Guangxi	2007	60004	67.3	27.5	51.8	74.2	26747	19194	54.8	40.3	1522.3	5594.4	2767.3	2181	125.4	384	176	159	64538.1	0	985	148	980
Hainan	2007	24936	11.6	2.7	6.2	21.1	21947	5927	16.9	4.7	169.9	754.3	401.7	326	22	73	69.8	55	10029.4	0	124	0	173
Chongqing	2007	20372	48	18.4	4.3	13.4	30053	17573	15.3	48.4	633.7	3134.7	1783.2	1402	36.5	92	131.5	126	12997.5	0	0	544	0
Sichuan	2007	60322	127.9	48	14.8	46.6	99424	68050	39.7	123.3	2499.8	9278.2	6010.7	5127	248.4	981	1542.2	1659	51366.8	0	0	2024	0
Guizhou	2007	10722	45.9	10.7	6.7	18.7	33710	18623	5.4	30.2	779.7	4464.5	1445.4	1562	75.2	509	162.2	230	6873	0	0	680	0
Yunnan	2007	35206	86.6	24.8	13.6	33.2	69845	55152	46.9	48.5	1517.1	5801.9	2536.1	2498	225.9	727	595.8	839	14896.3	0	49	906	14
Tibet	2007	1002	1.9	1.1	0.5	1.2	484	340	1.4	0.6	156.4	232.9	15.3	26	116.6	622	526.9	1707	114.2	0	0	1	0
Shannxi	2007	10698	81.1	14.8	11.4	51.5	26780	18993	52.8	102	1287.4	4044.7	992.2	856	53.5	151	468.4	676	5054.7	0	0	114	0
Gansu	2007	35317	38.2	15.7	4.8	21.4	84642	50277	22.7	36.9	1063	3759	594.3	541	138.4	412	957.4	1599	3441.5	0	0	5	0
Qinghai	2007	1892	3.2	1.5	0.3	2.6	959	439	5.6	3.5	176.6	516.7	105.3	86	92.7	456	542.6	1492	215.2	0	0	0	0
Ningxia	2007	2228	16.6	4	1.5	12.6	7737	4233	15.7	10.6	426.2	1189.8	115.3	83	45.6	97	329.3	385	1115.3	0	0	77	0
Xinjiang	2007	16576	63.5	33.9	6.5	27.5	141332	124740	50.5	45.8	3465.4	4202.6	221.9	148	200	374	3008.8	3862	4840.3	0	0	69	0
Beijing	2008	3869	7	1	0.7	5	14199	5038	4.5	42.7	241.7	322	292.7	180	11.9	23	90	73	11983	2724.3	0	0	0
Tianjin	2008	3807	12.1	3.9	2.3	7.7	11281	6458	16.1	45.8	348.1	446.3	301.1	178	21.8	25	63.9	37	6028	1902.3	0	16	0
Hebei	2008	85078	153.5	47.9	25.5	85.5	116508	63424	329.9	418.9	4559.2	8713.2	3230.8	2050	354.1	436	1946.2	1611	53900.3	37996.3	0	80	0
Shanxi	2008	23982	40.3	18.7	7.8	36.6	36073	26607	29.1	79	1254.6	3726.5	584.7	477	30.2	92	366.3	762	5845.5	7699.9	0	1	0
Inner	2008	19136	73	25	12.8	43.3	49058	39070	55.1	36.5	2871.3	6860.8	833.1	630	267.8	660	5183.7	5232	8751.2	3986.5	0	99	0
Liaoning	2008	52454	65.6	11.7	11.4	40.1	109889	31656	63.9	281.3	1492.9	3716.2	2493	1524	254	284	676.4	639	65602	37100	0	637	0
Jilin	2008	40526	63.9	6.7	11.9	81.3	50107	18581	53.3	34.7	1654.1	4998.2	1271.8	970	271.3	436	282.5	408	37223.2	15479.8	0	665	0
Heilongjiang	2008	62422	66.6	40.3	24.7	49.1	65606	26732	110.2	44.3	3122.5	12088.4	1344	1310	210.7	524	635.1	850	16378	12723.8	0	2629	0
Shanghai	2008	8096	8.9	1.1	0.5	3.9	21280	7121	13.9	178.1	234.5	388.4	258.2	166	0	6	42.6	21	4458.1	1271.7	0	115	0
Jiangsu	2008	93837	180.7	48.1	20.1	91.9	85375	35308	83.9	1234.1	3817.1	7510.3	2604.3	1709	16	35	649.4	460	68230.5	30826.6	0	2223	0
Zhejiang	2008	65787	53.6	12	7.5	19.9	52104	24096	184.3	675.4	1435.9	2482.4	1889	1162	6.9	21	107.1	117	27340.2	11849.5	98	652	134
Anhui	2008	111535	111.8	36.7	31.6	127.2	71660	35030	63.2	89.9	3453.7	8976.6	2527.4	1421	117.6	121	944.8	501	58794.5	21489.5	263	1706	285
Fujian	2008	57505	47.3	16.6	24.1	30.6	61799	25802	81	209.7	955.5	2220.7	1840.1	1363	21.3	60	120.6	91	19917.7	9339.3	204	300	324
Jiangxi	2008	96662	44.1	21.5	20.8	46.5	41645	24916	23.8	58.5	1841.2	5330.9	2536.9	1511	120	221	75.4	66	36196.7	17578.8	1395	450	1468
Shandong	2008	173461	170.3	54.9	47.5	203.6	321250	148190	182.7	400	4857.5	10764	3916.7	2787	458.2	499	3098.8	2034	152889	53971.8	0	131	0
Henan	2008	119128	239.5	111.4	56.5	194.3	130736	61525	99.2	227.4	4989.2	14147.4	4847.9	4459	560	872	2220	2038	75000	61002	0	596	0
Hubei	2008	138428	149.4	66.5	27.7	84.1	59135	33002	52.5	98.1	2330.2	7298.3	3498.3	2487	112.4	285	461.2	382	39548.8	26317.9	302	1295	359
Hunan	2008	112750	106.5	26	38.1	52.7	69465	49328	35.7	81.5	2709	7555	5153.1	3924	130	400	655	524	34770	26882.4	1307	1258	1403
Guangdong	2008	100509	98.1	20.8	45	62.6	35602	19569	66.7	951.2	1863.4	4404.3	3467.8	2422	49.6	202	44.7	42	108933	36222.7	926	0	1005
Guangxi	2008	61991	67.9	27.5	50.5	76.7	29708	21632	55.4	44.1	1521.4	5695.6	2935	2331	133.7	395	190.9	186	69702.1	27495.1	972	149	971
Hainan	2008	32411	13.9	3	6.9	21.9	19417	6815	18.7	5.1	246.1	810.6	445.2	424	24.2	76	78.3	71	11259.2	4459.4	128	0	174
Chongqing	2008	20972	50	17.3	4.7	15.5	30914	18257	15	55.1	658.9	3215.1	1898.7	1521	41	98	149.6	140	16363.7	9966.9	0	659	0
Sichuan	2008	60772	128.6	48.9	15.8	48	103240	71026	39.8	128.2	2506.7	9438.9	6431.4	5144	249.6	930	1557.7	1618	53935.1	39717.7	0	2012	0
Guizhou	2008	12920	46.3	10.8	7	19	47765	19838	5.6	31.4	917.4	4619.4	1561.1	1616	84.2	516	178.5	247	7492.1	6209.7	0	699	0
Yunnan	2008	42875	91.9	26	15.2	34.5	74830	58272	50	50.4	1536.9	6056.2	2701.7	2757	236.2	710	651.9	870	16547.1	10905.5	53	910	15
Tibet	2008	1187	1.7	0.9	0.1	1.8	527	389	1.7	0.6	220.7	235.8	14.6	31	123.4	645	520.1	1678	103.5	112.4	0	1	0
Shannxi	2008	10953	81.3	16	13.1	55.5	27612	18981	47.8	104.2	1301.4	4165.8	1034.8	968	53.5	168	496.5	842	5625.3	5429.6	0	121	0
Gansu	2008	36511	37.7	15.9	5.3	22.5	90670	54690	25.1	38.6	1254.7	3868.6	596.1	549	139.4	417	959.3	1685	3300.6	3502.5	0	5	0
Qinghai	2008	1954	3.3	0.8	0.3	3.8	1070	515	5.6	3.7	251.7	513.6	123.6	100	92.1	463	542	1489	320.8	214.1	0	0	0
Ningxia	2008	2385	16.7	4.2	1.8	12.1	9365	4778	17.1	10.9	451.9	1209.7	118	89	47.7	93	341.9	461	1184.9	892	0	80	0
Xinjiang	2008	18356	71.4	38	8	31.5	169034	149114	57.3	53.9	3572.5	4486.7	265.5	170	207.3	357	2842.3	3646	4532.1	2927.5	0	72	0
Beijing	2009	3981	7	0.9	0.7	5.2	13055	4300	4.9	43.9	218.7	320.1	314	187	11.7	22	86.7	67	12355	2835.4	0	0	0
Tianjin	2009	3805	12.4	4	1.6	8	12640	5891	16.8	51.4	347.4	455.2	328.9	179	21	25	65.6	37	6184.2	1978.4	0	18	0
Hebei	2009	86486	153	47.4	26.3	89.4	118919	63853	301.9	486	4553	8682.5	3332.9	2020	344.3	410	2059.1	1556	52552.8	34922.4	0	83	0
Shanxi	2009	25310	38.7	18.9	8.1	38.7	41534	30645	29.8	81.2	1261	3717.9	663.4	541	34.6	87	404.4	774	5664.3	6216.9	0	1	0
Inner	2009	22329	79.9	29	13.5	49.1	51136	41608	61.9	41.1	2949.8	6927.8	883	632	294	658	5339.2	5360	8838.7	4334.5	0	105	0
Liaoning	2009	54088	66.8	11.8	11.6	43.5	123338	30406	72.6	283.9	1509.6	3919.1	2597	1516	270	288	721	655	68029.3	38250.1	0	625	0
Jilin	2009	42374	65.3	6.6	12	90.2	51980	18530	57.7	37.5	1684.8	5077.5	1374.8	998	283.8	436	293.8	426	38451.6	15928.8	0	668	0
Heilongjiang	2009	66843	72.2	43.9	27.7	55	64567	25808	118.6	48.4	3405.9	12129.2	1512.6	1395	237.9	541	702.4	899	17343.2	12886.5	0	2695	0
Shanghai	2009	7289	6.3	1	0.6	4.6	20389	6865	13.2	191.8	202.3	396.1	269.7	178	0	7	42.8	21	4097.7	1305.2	0	120	0
Jiangsu	2009	92305	181.8	48	21	93.2	94252	37491	91.9	1316.6	3813.7	7558.2	2748.1	1749	17.5	35	686.9	474	72665.5	32160.4	0	2224	0
Zhejiang	2009	65454	53.4	11.9	7.5	20.7	54402	25347	183.3	709.4	1446.4	2504.8	1894	1226	7	21	102.9	119	26021.6	12352.3	105	611	144
Anhui	2009	110423	111.8	36.8	30.6	133.6	76678	36628	65.8	98	3484.1	9036.2	2680.2	1465	120.2	114	968.5	495	62243.4	22540.8	309	1737	311
Fujian	2009	57844	47.9	17	24.5	31.3	58350	26135	82	230.1	960.1	2258	1922.9	1374	21.6	54	127.5	95	19419.7	8422.2	201	295	318
Jiangxi	2009	97593	43.3	21.7	20.8	50	43719	25866	25.1	65.4	1840.4	5376.4	2714.2	1573	121.4	240	73.4	64	37644.6	18106.2	1396	474	1473
Shandong	2009	169043	165	51.4	46.5	210	313844	138448	179.2	415.2	4896.9	10778.4	4155.7	2846	454.3	453	3057.1	1939	156864	52028.8	0	135	0
Henan	2009	121409	239.4	116.6	59.8	212.9	141354	67016	104.2	257.8	5033	14181.4	5143.6	4524	559.8	789	2175.6	1997	80512.5	61307	0	599	0
Hubei	2009	138902	153.6	67.2	28.5	90.9	61300	34937	53.5	104.1	2350.1	7527.5	3735.5	2585	118.9	286	494	423	43551.1	27828.6	305	1427	362
Hunan	2009	115352	108.6	26.4	39.6	57	71353	50837	37.5	86.7	2720.7	8019.3	5508.7	4047	139.6	414	680	554	36880	27100	1400	1225	1478
Guangdong	2009	103716	99.7	21.2	46.1	66.2	40594	20536	70.7	995.1	1871.1	4476	3601	2455	52.2	191	48.1	47	113617	37490.5	932	0	1001
Guangxi	2009	62182	68.4	28	51.5	81.5	33263	25082	56.7	48.5	1522.1	5826.5	3119.9	2369	143	406	205	206	72834	28180	970	142	972
Hainan	2009	46812	13.9	3.1	7	22.3	14756	8551	20.8	5.6	243.2	829.4	482.5	423	25.3	76	83.3	72	12295.3	4444.4	136	0	169
Chongqing	2009	22004	50.2	17.3	4.9	18.1	34712	19366	15.7	61.5	672	3308.3	2003.1	1535	46.9	110	166.6	160	17918.3	10813.3	0	661	0
Sichuan	2009	61891	130.7	49.7	16.4	50.3	109217	75501	41	133.8	2523.7	9476.6	6915.5	4907	251.8	933	1576.3	1572	54565	39776.6	0	1991	0
Guizhou	2009	12464	47	10.9	7.5	21.2	46470	20627	5.8	33	1016	4780.7	1596.1	1662	92.1	527	190.1	280	8084	6892.7	0	710	0
Yunnan	2009	42567	92.7	25.4	16.1	37.2	81354	63491	57.5	54.4	1562.1	6343.9	2824.5	2872	252.6	748	687.1	920	17953.6	11705.8	52	911	15
Tibet	2009	921	1.7	1	0.3	1.8	441	417	2	0.8	235.1	235.1	14.7	35	123.7	653	526.3	1584	103.7	112.5	0	1	0
Shannxi	2009	13149	87.2	19.7	15.8	43.5	34971	21446	77.6	110	1293.3	4154.1	1063.6	951	53.8	172	487.2	787	4530	5592.5	0	122	0
Gansu	2009	39906	38.2	15.6	5.8	23.3	98483	60034	27.4	40.6	1264.2	3938.6	622.3	545	148.7	422	984.5	1743	3301.8	3515.8	0	5	0
Qinghai	2009	2026	3.5	1.3	0.3	3	2114	1277	5.9	3.8	251.7	514.1	134.8	101	92.5	471	552.9	1483	322.2	226.3	0	0	0
Ningxia	2009	2389	16.6	4	2.1	12.8	12232	6587	19.2	10.1	453.6	1226.7	127.2	92	50.9	92	395.3	470	1102.4	863.6	0	78	0
Xinjiang	2009	18142	73.8	40	9.8	34.2	158280	134408	59.6	58.7	3675.7	4663.8	254.2	195	210.9	354	2749.3	3782	4998	2913.5	0	76	0
Beijing	2010	3972	6.9	0.9	0.7	5.2	13539	4344	3.9	44.4	211.4	317.3	311.8	183	11.1	21	86.4	61	11774.3	2736.18	0	18	0
Tianjin	2010	3721	11.8	3.9	1.6	7.7	12009	5730	17	51	344.6	459.3	358.2	183	18.1	25	66.8	36	6951.1	2105.05	0	78	0
Hebei	2010	84615	153.1	47.3	26.8	95.6	118619	63996	298.5	511.8	4548	8718.4	3222.9	1911	361.2	381	2143.5	1398	47980.7	33106.4	0	1	0
Shanxi	2010	26107	40	20	8.5	41.8	38866	27341	29.3	81.2	1274.2	3763.9	684	529	35	85	405.6	770	5822.9	5694.68	0	95	0
Inner	2010	24302	80.5	30.9	14.6	51.3	60558	48169	65.3	48.4	3027.5	7002.5	913.9	632	306.8	668	5397.9	5498	8958.9	4304.61	0	634	0
Liaoning	2010	69375	68.3	11.4	12.2	48.1	125382	36367	72	359.5	1537.5	4073.8	2682.7	1451	278.9	279	729.7	650	71975	38976.8	0	680	0
Jilin	2010	42784	66.9	6.6	12.2	97.1	52552	19432	61	39.5	1726.8	5221.4	1454.6	974	293.7	407	305.6	402	37759.5	14638.6	0	3139	0
Heilongjiang	2010	73755	77.4	47.4	30.8	59.4	69377	28337	127.9	55.7	3875.2	12156.2	1601.8	1413	251.9	544	734.7	895	18089	13079.8	0	120	0
Shanghai	2010	7038	6.2	1	0.6	4.1	21128	6577	14.8	195.5	201	401.2	266	175	0	7	42.1	19	4083.8	1307.93	0	2225	0
Jiangsu	2010	90126	179.5	47.7	20.8	93.1	100194	39034	97.5	1472.9	3819.7	7619.6	2847	1714	18.7	37	672.5	467	80440.7	32707.1	0	577	0
Zhejiang	2010	65075	52.5	12	7.2	20.6	55426	25775	191.6	765.1	1451	2484.7	1922.2	1248	7.7	21	111.2	122	26630.5	11895.2	105	1764	140
Anhui	2010	116645	112.1	35.9	31.8	139.9	80721	37349	68.1	107.4	3519.8	9053.4	2782.1	1419	125.2	105	994.7	473	64795.4	23329.8	291	286	283
Fujian	2010	58238	47.7	17.1	24.7	31.6	57053	26561	83.2	257.5	967.5	2270.8	1963.3	1348	22.4	50	133.3	94	19934.3	7707.7	192	525	311
Jiangxi	2010	106530	43.4	22.1	21.2	50.9	45491	26539	24.9	71.6	1852.4	5457.7	2847.2	1546	123.9	237	73.1	65	40016.2	18848.5	1389	129	1497
Shandong	2010	164924	162.6	49.9	46.4	216.4	322965	138901	186.6	439	4955.3	10818.2	4301.1	2872	449.3	440	3005.1	1927	163296	54109.9	0	611	0
Henan	2010	124867	243.9	117.9	61.6	231.7	146979	68725	107.9	269.4	5081	14248.7	5390.5	4541	551.9	695	2114.7	1895	85101.7	62104	0	1420	0
Hubei	2010	139969	156.4	65.8	30.3	98.3	63768	36226	58.3	109.8	2379.8	7997.6	3827.4	2527	123.1	265	509.3	415	46665	27411.1	305	1251	363
Hunan	2010	118762	110.4	26.7	40.5	59	73173	51083	37.8	98.6	2739	8216.1	5723.5	4064	144.5	402	656.2	553	38355.2	27262.6	1386	146	1458
Guangdong	2010	104382	100	21.5	47	68.8	42116	20579	75.3	1044.3	1872.5	4524.5	3732	2333	53.5	175	49.5	51	113731	38416.5	925	0	993
Guangxi	2010	64460	69.9	28.8	53.2	85.1	35119	26501	58.1	50.2	1523	5896.9	3230	2394	146.3	395	212.3	215	77058.4	28501.2	940	658	955
Hainan	2010	45502	13.8	3.1	7.2	22.4	16075	9317	22.4	5.9	243.8	833.7	505.7	428	25.3	72	83.3	70	12602.7	4398.59	138	0	170
Chongqing	2010	20854	49.3	17.5	5.2	19.1	36602	19416	16.4	64.8	685.3	3359.4	2010.5	1469	49.1	115	191.3	197	19674.2	10883.6	0	1967	0
Sichuan	2010	62184	129.6	49.2	16.4	51.1	114161	79309	42.1	141.7	2553.1	9478.8	7178.3	4917	255.8	935	1609.4	1467	56420.2	39577.8	0	712	0
Guizhou	2010	12938	46.5	10.8	7.6	21.6	36174	22298	6.9	41.7	1131.7	4889.1	1688.7	1661	96.6	529	198.7	299	8391.1	7120.11	0	871	0
Yunnan	2010	46191	97.5	27.2	17.9	42	85690	67751	65.3	61.7	1588.4	6437.3	2961.8	2952	268.5	754	730.6	935	19316.3	11730.4	35	1	27
Tibet	2010	1036	1.9	1.1	0.4	1.3	852	734	3.1	0.8	237	240.2	15	36	127.2	654	545.8	1579	111.3	109.35	0	115	0
Shannxi	2010	12408	87.7	18	20	56.4	36811	19547	70.4	121	1284.9	4185.6	1111.5	924	50	169	477.9	787	4781	5726.71	0	6	0
Gansu	2010	44565	37.9	16.6	6.1	24.7	123712	73968	29	42.9	1278.4	3995.2	638.8	536	157.5	421	979.6	1771	3360.3	3567.87	0	0	0
Qinghai	2010	2062	3.5	0.9	0.3	4	3113	2425	6.1	3.8	251.7	546.9	131.4	101	94.7	486	586.9	1485	342.3	229.91	0	0	0
Ningxia	2010	2640	17.7	4.2	2.2	13.9	14053	7970	20.2	11	464.6	1247.9	120	74	52.1	91	425.3	474	1135.1	805.02	0	83	0
Xinjiang	2010	18192	78.7	42.3	10.3	36.4	170713	143455	62.3	64.3	3721.6	4758.6	262.7	210	216.7	355	2947.2	3657	5024.5	2857.86	0	71	0
Beijing	2011	3936	6.8	0.9	0.7	5.4	13268	3728	4	45.4	209.3	302.6	312.2	179	11.4	21	78.6	58	10736.7	2662.84	0	17	0
Tianjin	2011	3796	11.4	3.9	1.7	7.4	12568	5696	15.9	51.3	338	468	352.7	186	18	26	66	35	7215.7	2315.5	0	80	0
Hebei	2011	83006	152.4	47.1	27	99.7	123785	65900	279.2	559.2	4596.6	8773.7	3235.8	1968	339	371	2050.7	1443	50730.8	35668.3	0	1	0
Shanxi	2011	28382	39.3	19.3	9	47	41531	29483	30.7	86.6	1319.9	3797.4	672.1	510	31.4	81	401.7	825	6049.3	6282.1	0	95	0
Inner	2011	24474	81	30	14.7	49.9	60660	48622	60.5	52.3	3072.4	7109.9	905.1	590	306.8	625	5300.2	5497	9434.5	4735.49	0	607	0
Liaoning	2011	56565	69.7	12.2	12.4	50.4	143348	38110	70.4	366.3	1588.4	4145.7	2652.1	1440	281.8	264	725.8	624	73526.4	39152.2	0	698	0
Jilin	2011	45595	69.4	6.8	13.2	105.8	57069	25517	63.9	42.5	1807.5	5222.3	1480.2	974	294.3	368	310.9	396	38824.8	15302.8	0	3437	0
Heilongjiang	2011	77958	81.9	49.1	34.1	63.4	75589	29888	133.6	58.2	4332.7	12222.9	1635.9	1434	252.8	531	716.6	918	18629.5	13715.9	0	119	0
Shanghai	2011	6295	6.4	0.8	0.6	4.2	20489	6167	13.6	204.3	199.6	400.6	267	187	0	7	41.2	18	4300	1420	0	2228	0
Jiangsu	2011	86500	173.9	47.5	20.4	95.4	106440	41904	100	1606.8	3817.9	7663.2	2878.2	1727	19.4	35	663.7	452	84143	34741.9	0	554	0
Zhejiang	2011	63854	51.6	11.9	7.4	21.3	58416	26580	195.1	848	1456.8	2462.7	1929.9	1285	8	20	111.6	123	24317.8	12416.4	97	1774	124
Anhui	2011	117475	114.4	36.1	32.8	146.4	86114	39231	70.4	117.3	3547.7	9022.9	2721.1	1438	120.4	94	988.5	448	67795.5	23906	284	281	276
Fujian	2011	58276	47.6	17	24.5	31.9	57814	27261	85	270.6	967.5	2285.8	1950.4	1395	23.3	45	138.5	93	21765	8424.2	185	531	299
Jiangxi	2011	99537	43.8	22.2	21.3	53.5	47710	27340	26.3	77.3	1867.7	5486.8	2884.8	1577	125.9	232	70.5	65	41416.8	19451.6	1402	125	1508
Shandong	2011	164812	158.6	49.7	45.7	219.7	318317	138669	185.2	456.5	4986.9	10865.4	4234.2	2998	433.4	438	2901.2	1888	173299	58330.5	0	616	0
Henan	2011	128747	245.3	120.9	63.4	244.1	151616	73364	111.1	281.8	5150.4	14258.6	5361.2	4561	545	598	2050	1865	88850	64642	0	1553	0
Hubei	2011	139524	159.1	65.3	31.2	99.3	65044	36838	61.8	112.3	2455.7	8009.6	3871.4	2598	126.4	247	501.9	440	45885.1	29812.3	241	1246	287
Hunan	2011	120431	112.2	27.3	41.2	61.8	73729	50131	39.5	106	2762.4	8402	5575.9	4183	141.5	385	633.1	567	39264.2	27563.8	1428	146	1487
Guangdong	2011	114082	101.5	21.7	47.4	70.7	44035	22606	77.4	1134.9	1873.2	4572	3664.1	2402	55.9	167	50.8	60	111843	36998.9	907	0	991
Guangxi	2011	66229	70.8	29.6	54.8	87.5	37403	28184	59.8	56.2	1529.2	5996.5	3195.1	2476	150.4	375	205	227	79169.8	30282.6	911	657	955
Hainan	2011	46854	13.8	3.1	7.5	23.2	19387	10342	22.8	7.1	247.5	838.3	513.7	436	25.6	66	83.4	71	13763.2	4666.69	138	0	160
Chongqing	2011	20324	50	18	5.6	21.4	39332	20673	17.2	70.4	692.9	3413.1	2020.9	1431	51.9	108	202.6	215	20863.4	11627.5	0	1943	0
Sichuan	2011	61910	128.8	50.6	17.3	53.2	122227	84716	43.4	148.6	2600.8	9565.6	7002.6	4705	251.1	935	1550.8	1425	57943.5	37519.8	0	701	0
Guizhou	2011	14469	50.9	10.9	7.9	24.4	40857	24943	9.7	48	1201.2	5021.2	1689.7	1592	97.2	450	197.3	297	8878.6	7698.14	0	902	0
Yunnan	2011	48157	103.2	29.6	19.8	47.8	91229	73009	72.6	66.8	1634.2	6667.5	2964.7	2916	273.3	753	735.5	975	19526.3	11949.6	36	1	28
Tibet	2011	963	1.5	1.2	0.5	1.6	1032	739	4.2	0.9	245.3	241.4	16.4	36	127.5	645	535.8	1459	120.5	122.59	0	113	0
Shannxi	2011	12410	91.4	17.8	21.8	76.3	37912	19894	80	131.3	1274.3	4181	1063.7	924	50.5	154	434.2	841	4207.2	6255	0	5	0
Gansu	2011	68413	37.9	17	6.8	25.6	143989	76063	29.6	45.1	1291.8	4094.8	633.1	522	157.7	417	969	1785	3412.3	3676.64	0	0	0
Qinghai	2011	1995	3.7	1.3	0.4	3	5406	4149	6.2	4.1	251.7	547.7	130.2	102	95	487	588.7	1473	372.4	242.22	0	0	0
Ningxia	2011	2692	17.7	4.2	2.4	14	15244	9007	20.8	12	477.6	1260.4	99.7	68	52	92	443.9	479	1148	884.45	0	84	0
Xinjiang	2011	19340	85.5	46.3	11.7	40.1	182977	156091	67.6	71.6	3884.6	4983.5	256.1	233	203.9	344	2913.8	3602	5283.3	2964.56	0	78	0
Beijing	2012	3879	6.5	0.8	0.7	5.7	12549	3447	3.9	47.3	154.7	282.7	306.1	187	11.9	20	71.8	58	10089.4	2596.4	0	19	0
Tianjin	2012	3808	11.1	4	1.7	7.7	12401	5355	16	68	290.3	479	374.2	188	19	24	65	39	8009.5	2542.4	0	83	0
Hebei	2012	84831	151.7	46.6	27.2	103.8	126941	68248	290.9	593.9	4165	8781.8	3396.7	1945	340.3	352	2071.5	1397	57935.9	38528.8	0	1	0
Shanxi	2012	29810	39	19.1	9.3	50.8	45864	32330	30.8	95	1319.1	3808.1	723.9	557	33.9	87	427	894	6999.1	7295.8	0	97	0
Inner	2012	29924	82.8	31.9	14.4	58.8	69234	55131	65	55.2	2929.7	7154	940.4	592	316.3	600	5390.3	5471	11887.4	5075.5	0	599	0
Liaoning	2012	59053	68.3	12.2	12.9	53.6	145054	40032	71.9	373.4	1293.7	4210.6	2728.5	1419	286.9	227	719.7	602	76678.3	40352.6	0	712	0
Jilin	2012	51239	71	7	14.4	114.4	56700	28228	66.8	46.1	1451.9	5315.1	1625.3	983	296.4	359	324.3	399	41234.3	16282.1	0	3631	0
Heilongjiang	2012	80511	86	51.1	35.7	67.5	84590	33165	139.2	64.3	5070.2	12237	1765.2	1462	256	512	740.9	902	20277	14658.9	0	118	0
Shanghai	2012	5817	5.4	0.8	0.5	4.3	19300	5714	12	819.7	199	387.9	257.2	198	0	8	43	18	3650.4	1183.2	0	2229	0
Jiangsu	2012	83675	169.2	46.2	20.1	95.5	112550	44016	103	1696.4	3704.2	7651.6	3043.1	1753	18.8	32	688	417	88575.9	36024.3	0	505	0
Zhejiang	2012	62874	51.2	11.8	7.2	21.9	62287	28403	196.2	869.9	1390.2	2324.2	1934.4	1338	8.5	19	103.4	123	25151.2	11446.1	93	1790	102
Anhui	2012	116741	114.1	36.5	32.5	150.4	91171	40479	72	128.8	4264.5	8969.6	2927.6	1518	122	83	1016.2	425	70926.2	25043.1	276	272	268
Fujian	2012	57846	47.2	16.9	24.4	32.3	58692	28157	85.4	312.9	1121	2263.1	2069.1	1463	24.3	38	143	93	28436.8	9185.8	179	578	284
Jiangxi	2012	100413	42.9	22.7	21.1	54.6	50275	29093	27.6	84.6	2008.8	5524.9	3050.6	1655	129.5	230	70.9	68	43026.2	19998.5	1401	125	1497
Shandong	2012	161955	159.6	48.6	43.7	224.4	318055	137006	179.6	465.8	4657.9	10867	4599.9	3101	437.3	424	2915.7	1850	188438	63819.8	0	622	0
Henan	2012	128289	245.5	121.7	64.6	252.7	155169	73096	112.3	290	4922.7	14262.2	5711.3	4577	534.6	470	2027.5	1828	94358.7	68197.3	0	1547	0
Hubei	2012	139524	159.1	65.3	31.2	99.3	65044	36838	61.8	121.2	2880	8078.9	4180.8	2521	131.7	239	511	457	49866.4	32520.3	246	1217	293
Hunan	2012	122980	112.3	27.9	42.6	66.3	79536	55313	40.6	110.2	3070.9	8511.9	5878.8	4276	146.6	385	638.2	566	41650.3	29023.4	1465	143	1529
Guangdong	2012	113878	102.8	21.8	48.3	72.5	44430	23241	75.6	1187.5	1770.2	4629.6	3736.2	2377	57	149	49.2	64	113073	35605.4	911	0	987
Guangxi	2012	67784	72.5	30.5	56	90.1	39699	30293	61.7	63.3	1583.3	6082.6	3342.1	2545	147.7	364	206	239	82631.7	31202.6	894	655	942
Hainan	2012	39637	14.3	3.2	8	20.1	21394	11160	22	8.6	316.5	854.6	580.9	463	26.9	54	77.1	67	14663.7	5233.7	139	0	160
Chongqing	2012	19480	49.9	18.4	5.3	22.5	40928	20916	19	73.8	660.7	3477.7	2050.8	1396	54.9	112	212.4	230	22222.6	12577.7	0	1930	0
Sichuan	2012	60317	128	50.8	17.5	55.1	126827	87788	45.8	156	2635	9657	7170.7	4718	254	859	1562.7	1391	61999.6	36019	0	707	0
Guizhou	2012	14450	52.3	11.3	9.1	25.4	44062	29798	10.2	54.5	904.3	5182.9	1734.8	1693	106	438	206.8	355	9632	8355.3	0	881	0
Yunnan	2012	55326	106.8	30.6	22	50.8	101280	81866	77.9	73.8	1614.2	6920.4	3180.1	3033	279.1	742	767.1	1005	20410.6	12431.5	34	1	29
Tibet	2012	923	1.7	1	0.6	1.7	1152	931	4.8	1	201.9	244	17.7	36	129.4	599	528.8	1352	156.8	141.9	0	114	0
Shannxi	2012	12952	98.3	18.5	23	100	39077	20535	82.2	102.9	1188.9	4238.3	1127.9	962	51.9	148	440.3	890	4868.7	6749.2	0	5	0
Gansu	2012	73748	39.7	17.1	7.8	27.5	150374	87177	33.1	47.8	1285.9	4099.8	672.3	543	160.7	408	991.3	1823	3558.8	3792.3	0	0	0
Qinghai	2012	1805	3.8	1.3	0.4	3.9	5329	4308	6.4	4.5	182.4	554.2	132.1	103	100	517	614.6	1418	396.5	251.9	0	0	0
Ningxia	2012	2740	18.2	4.4	2.2	14.7	15282	9366	22.1	12.8	498.1	1241.2	103.3	71	57	95	474.9	496	1141	779.5	0	84	0
Xinjiang	2012	19848	88.9	48.9	13.2	41.7	187756	159392	72.1	75.8	4755.6	5123.9	427.6	258	222.3	393	3001.2	3578	5758.8	3527.8	0	84	0
Beijing	2013	3864	5.9	0.7	0.7	5.4	12356	3345	3.7	48.5	153	242.5	314.4	189	11.2	20	70.8	59	8529.8	2524.9	0	22	0
Tianjin	2013	3639	11.2	3.8	1.8	7.6	12901	4877	15.3	69.2	308.9	473.5	381.7	194	19.1	24	64.9	43	8017.5	2748	0	83	0
Hebei	2013	86720	150.7	46.6	27.9	106	136006	67776	294.1	616.4	4349	8749.2	3452	2053	325.3	352	2105.1	1436	58573.2	37206.4	0	1	0
Shanxi	2013	30534	38.4	18.7	9.9	54.1	46399	32612	30.8	99.8	1382.8	3782.4	786.2	606	36.1	87	446.2	953	7314.1	9294.5	0	82	0
Inner	2013	31332	88.7	35	16.6	62.1	80822	61110	66.8	59.6	2957.8	7211.2	931.9	551	320.2	600	5401.1	5630	11364.4	4940.5	0	578	0
Liaoning	2013	60035	70.1	12.2	13.5	56	146068	43188	73.5	394.8	1407.8	4208.8	2785.8	1420	287.2	227	734.3	596	75451.4	41015.5	0	739	0
Jilin	2013	51011	71.5	7.1	14.6	123.6	58485	28310	68.7	48.2	1510.1	5413.1	1669.1	980	297	359	336.9	403	40038.5	15241.3	0	3861	0
Heilongjiang	2013	84016	86.8	50.9	37	70.4	85378	33055	140.3	67	5342.1	12200.8	1821.6	1449	256.2	512	723.7	821	20487.6	14158.5	0	115	0
Shanghai	2013	5019	5.3	0.8	0.5	4.2	19436	5566	13	874.4	184.1	377.3	241.8	220	0.1	8	41.8	18	2641.9	1100.5	0	2230	0
Jiangsu	2013	81157	165.7	44.7	19.9	96.6	116846	45344	106.8	1801.9	3785.3	7683.6	3049.6	1761	17.3	32	703.9	402	80098.7	31689.5	0	484	0
Zhejiang	2013	62198	50.5	11.4	7.3	23.2	64663	28940	198.8	904.9	1409.4	2311.9	1895.1	1288	8.3	19	104.8	129	20973.8	10348.5	94	1794	99
Anhui	2013	117774	113.5	35.6	31.4	157.9	94882	42261	73.4	138.4	4305.5	8945.6	2971.5	1567	122.1	83	1045	411	72415.7	24717.6	274	266	254
Fujian	2013	57804	46.9	16.8	24.5	32.4	59154	29335	86	346.7	1122.4	2292.2	2092	1435	25.6	38	150.4	94	33862.6	9937.9	171	630	275
Jiangxi	2013	99922	42.7	22.1	20.9	55.8	51401	29320	29.3	90.9	1995.6	5552.6	3150.3	1718	133.3	230	72.1	73	44532.1	20242.4	1391	124	1481
Shandong	2013	158384	158.2	48.8	44.1	221.6	318727	136830	174.6	471.4	4729	10976.4	4797.7	3167	443.4	424	2967.3	1798	183727	62103.9	0	611	0
Henan	2013	130058	243.5	121.2	63.9	267.9	167794	74055	113.4	305.4	4969.1	14323.5	5996.9	4416	535.5	470	2032.4	1830	94332.1	68100.2	0	1656	0
Hubei	2013	127152	152.8	64.6	31.3	103.2	66310	38162	65.7	130.1	2791.4	8106.2	4356.4	2658	140.3	239	515	490	52210.1	33105.5	250	1210	297
Hunan	2013	124298	109.7	27.9	43.5	67	82407	55396	41.7	118.6	3084.3	8650	5902.3	4131	155.8	385	657.6	591	41283.6	29920.5	1494	145	1514
Guangdong	2013	110090	100.5	21.9	48.4	73.1	45781	23955	75.3	1234.8	1770.8	4698.1	3744.8	2425	58.4	149	49.9	68	104079	32262.1	877	0	973
Guangxi	2013	69037	74.2	30.9	57.3	93.3	41479	31987	63.3	68.4	1586.4	6137.2	3456.7	2564	148.2	364	205.6	244	82218.5	30625.4	887	652	924
Hainan	2013	43478	14.4	3.4	8.2	21.6	23333	12014	22.1	9.6	260.9	848.2	610.5	462	27.3	54	79.1	69	15035	5270.3	140	0	144
Chongqing	2013	18354	49.7	17.9	5.4	23.6	42860	22210	21.6	76.1	675.2	3515.9	2104.5	1355	59	112	227.4	244	23161.2	12921.6	0	1905	0
Sichuan	2013	59954	126.1	50.3	17.7	55	127854	88310	46.3	163.5	2616.5	9682.2	7314.1	4508	264.7	859	1583.6	1363	63774.7	35789.5	0	713	0
Guizhou	2013	13480	51.3	11.2	9.2	25.7	47495	32692	10.9	61.9	926.9	5390.1	1832.3	1709	115.2	438	205.4	379	9681.6	8154.7	0	910	0
Yunnan	2013	54782	110.5	32.1	23.3	53.1	106606	85783	82.3	82.4	1660.3	7148.2	3323.7	3049	275.7	742	792.4	1038	19981.6	12131.4	41	1	28
Tibet	2013	1031	2	1.2	0.6	1.9	1336	1144	5.8	1.1	239.3	248.6	18.3	36	134.5	599	532.5	1272	161.6	155.8	0	114	0
Shannxi	2013	12998	98.7	18.4	23.3	101.3	40847	21377	91	113	1209.9	4269	1186.6	960	52	148	452.8	889	5022.3	6708.4	0	5	0
Gansu	2013	77760	40.3	17.5	8.2	28.7	165791	91228	34.4	50.4	1284.1	4155.9	696.7	552	164.1	408	1033	1866	3471.2	3688.5	0	0	0
Qinghai	2013	1997	3.9	1.5	0.3	4.2	6472	5415	6.5	4.5	186.9	555.8	137.7	104	105.4	517	622.8	1427	404.2	268.5	0	0	0
Ningxia	2013	2699	18.5	4.5	2.4	15.1	16627	10400	22.1	13.8	498.6	1264.7	95.6	80	59.5	95	521.4	546	1211.7	1032.3	0	82	0
Xinjiang	2013	21285	92.4	51	14.1	45.8	206666	175790	77.4	83.9	4769.9	5212.3	439.6	288	230.3	393	3107.5	3756	6402.9	3869	0	88	0
Beijing	2014	3603	5.4	0.7	0.6	5	10903	2903	3.4	50.6	143.1	196.1	305.8	180	9.2	20	68.7	68	7550.7	2544.6	0	22	0
Tianjin	2014	3642	10.6	3.5	1.7	7.5	12274	4637	15.3	109	308.9	479	386.5	192	19.4	24	67.1	44	8136.1	2887.5	0	80	0
Hebei	2014	86329	150.7	46.9	28	110	137918	66828	291	631.3	4404.2	8713.1	3638.4	2052	320.6	357	2189.3	1503	59627.5	38694.7	0	1	0
Shanxi	2014	31029	35.9	17.5	10	56.2	48381	33742	30.6	97.1	1408.2	3783.4	837.3	638	39.8	92	469.9	1013	7592	9461.8	0	86	0
Inner	2014	30875	97.1	38.7	19	67.9	89409	64534	74.4	63.1	3011.9	7356	930.1	509	336.8	616	5665.7	6046	11534.9	5033.7	0	492	0
Liaoning	2014	60294	67.9	12.1	12.9	58.6	146207	41387	74.5	433.1	1474	4164.1	2839.4	1336	283.3	210	797.5	624	76814.8	41490.6	0	757	0
Jilin	2014	59517	70.4	7.2	15.7	133.4	57858	26478	65.3	48.8	1628.4	5615.3	1721.1	976	299.6	344	360	418	37676.2	14158.5	0	3968	0
Heilongjiang	2014	87381	89	52.4	37.9	72.7	84424	33619	145	69.6	5305.2	12225.9	1921	1466	263.6	521	728.3	861	19975.4	13940.1	0	111	0
Shanghai	2014	4666	5.1	0.8	0.5	3.8	19287	5335	12.6	885.6	184.1	357	243.1	210	0.1	8	39.7	18	2166	1010.1	0	2237	0
Jiangsu	2014	79531	163.9	43.3	19.4	97	119846	46287	107.5	1834.9	3890.5	7678.6	3073.6	1769	17.6	33	719.5	395	75739.6	31785.5	0	466	0
Zhejiang	2014	58748	47.6	10.7	7.2	24.1	65677	28811	200.7	905.3	1425.4	2274	1724.5	965	8.2	17	103.9	134	17379	8410.2	92	1913	95
Anhui	2014	113974	111.6	35.7	32.6	161.5	96155	42906	73.4	147.5	4331.7	8945.5	3089.2	1535	124.9	74	1075.4	413	71619.1	24322.1	265	262	244
Fujian	2014	56391	47.5	17.2	24.8	33.1	60932	29998	86.3	367.7	1116.1	2305.2	1990.5	1291	27.4	34	159.9	96	39145.1	10580.5	161	680	263
Jiangxi	2014	94764	42.3	22.4	21.5	56.8	53122	31095	28.7	97.6	2001.6	5570.5	3325.7	1751	135.8	223	73.2	77	45854.2	21100.2	1370	123	1473
Shandong	2014	156350	154.4	48.2	42	223.5	305168	126249	168.3	480	4901.9	11037.9	4955.1	3180	440.8	411	3117.8	1765	169396	60732.7	0	615	0
Henan	2014	129866	241.5	119.8	64.2	280.3	163477	76390	116	313.2	5101.1	14378.3	6310	4407	546	435	2088	1886	90087.2	68460	0	1650	0
Hubei	2014	126099	146.3	63.9	31.6	106.5	69186	40645	67.3	142.2	2855.3	8112.3	4475.1	2656	152.1	232	541.9	502	51635.8	34987.7	252	1218	300
Hunan	2014	124277	107.5	27.6	44.1	68.7	82946	55867	42.6	123.8	3101.7	8764.5	6220.3	4228	161.4	389	676.3	622	40003.8	31024.6	1508	141	1550
Guangdong	2014	112664	101.7	22.9	49.3	75.6	46206	24999	77.6	1314	1771	4744.9	3790.8	2283	58.4	142	50.4	74	95128	32971.8	862	0	965
Guangxi	2014	71999	74.7	31.3	57.4	95.4	44087	33226	64.7	76.2	1600	5929.9	3518	2461	149.6	346	205	250	78288.1	30656	871	551	911
Hainan	2014	39900	14.7	3.9	8.6	22.3	28100	13800	23	10.9	259.9	859.6	588.5	444	27.2	47	81.1	68	13966.9	5643.2	138	0	147
Chongqing	2014	18437	49.9	17.9	5.4	24.1	43824	22964	22.5	78.3	677.3	3540.4	2150.8	1319	64.3	112	249.9	288	23601.3	13169.1	0	1892	0
Sichuan	2014	59385	125.7	49.9	17.7	56.9	130263	90430	46.6	169.6	2666.3	9668.6	7445	4510	278.7	870	1632.7	1370	64667.6	37042.1	0	714	0
Guizhou	2014	13425	52	11.9	9.6	27.8	48949	32031	10.9	71.3	981.8	5516.5	1845.3	1707	117.4	468	220.4	449	9162.1	7932.1	0	871	0
Yunnan	2014	57225	113.3	33.4	24.8	55.4	110993	89523	84.8	87.1	1709	7194.4	3496.5	3040	287.3	765	807.1	1144	19701.8	12313.4	40	1	31
Tibet	2014	1012	2	1.1	0.6	1.7	1724	1418	5.1	1.2	244	251	18.2	38	125.6	594	449.5	1190	166.4	129.2	0	109	0
Shannxi	2014	12793	96.1	18.4	23.8	91.8	41479	21096	91.2	109	1226.5	4262.1	1231.4	960	53.1	158	474.2	1076	5043.7	6623.5	0	5	0
Gansu	2014	77832	40.7	18.6	8.6	29.7	176169	107640	38.6	51.3	1297.1	4197.5	722.3	554	172.3	426	1114.3	2010	3616.2	3930.2	0	0	0
Qinghai	2014	1886	4	1.7	0.3	3.8	7046	5734	6.6	5	182.5	553.7	140.5	103	110.6	528	635.3	1419	412.4	269.3	0	0	0
Ningxia	2014	2586	17.8	4.5	2.5	14.8	15281	11082	22.2	13.6	498.9	1253.2	101.2	82	58.7	103	552	574	1204.4	1032.4	0	78	0
Xinjiang	2014	30439	105.7	61.3	19.8	50.2	262921	229798	80.1	96.5	4831.9	5517.6	475.5	321	239.4	409	3327.6	3997	7274.6	4707.6	0	83	0
Beijing	2015	3174	4.9	0.6	0.5	4.5	10402	2663	2.8	51.7	137.4	173.7	284.4	166	8.4	17	71	69	6688.4	2128.4	0	22	0
Tianjin	2015	3528	10	3.2	1.5	7.1	10552	4493	15.5	102.4	308.9	469	378	188	19.6	23	68.6	45	8019.3	2793.2	0	80	0
Hebei	2015	83328	147.9	46.4	28.1	113.1	137983	65655	293.2	611.8	4448	8739.8	3551.1	2016	325.4	360	2255	1425	58435	37804.7	0	1	0
Shanxi	2015	31035	33.5	16	10.4	58.6	47864	32407	29.8	96.8	1460.3	3767.7	783.7	619	40.2	91	484.4	1112	8780.9	8857.7	0	88	0
Inner	2015	32961	98.7	41.4	19.3	70	95021	69669	80.4	72.3	3086.9	7567.9	898.5	474	326.4	653	5596.3	6337	10439.1	4580.7	0	469	0
Liaoning	2015	59875	65.6	11.8	12.8	62	141942	40582	72.5	457.8	1520.3	4219.9	2675.7	1226	266.3	208	753.6	693	86493.5	44726.9	0	779	0
Jilin	2015	62285	69.1	7	15.4	139.8	59164	26864	66.7	49.6	1790.9	5679.1	1664.3	946	303.2	350	388.5	462	39098.6	16527.1	0	3918	0
Heilongjiang	2015	82949	88.5	52.1	37.3	77.5	83097	33128	145	72.6	5530.8	12294	1863.4	1430	269.7	532	751.9	901	20579.8	14546.1	0	110	0
Shanghai	2015	4415	5	0.7	0.5	3.8	18030	4728	13.4	919.2	188.2	340.2	204.4	180	0.1	9	39.5	18	1943.9	955.4	0	2250	0
Jiangsu	2015	78100	162.1	42.4	19.3	96.3	113243	45563	108.6	1836.2	3952.5	7745	2978.3	1747	17.4	33	730.2	381	73536.8	30599.6	0	450	0
Zhejiang	2015	56458	46.3	10.2	6.8	24.3	67458	29037	203.2	905.6	1432.2	2290.5	1315.6	730	8.3	16	111.7	139	15202.3	7518.2	90	2016	94
Anhui	2015	111048	107.6	34.1	32.1	165	97943	43539	75.7	156.7	4400.3	8950.5	2979.2	1484	112.5	73	1133.5	418	75286	23860	238	255	223
Fujian	2015	55770	47.6	17.7	24.9	33.6	62067	30750	86.2	381.1	1061.7	2331.3	1707.8	1215	29.2	31	170.3	98	52882.5	11048.7	151	738	255
Jiangxi	2015	93873	42.2	22.1	21.5	57.7	53977	32371	28.8	99.9	2027.7	5579.1	3242.5	1707	139.1	221	75.1	81	47656.1	22032.1	1354	117	1449
Shandong	2015	151004	151	48.1	40.4	224	301575	123397	165.8	482.3	4964.4	11026.5	4836.1	3147	447.5	408	3195.8	1768	176896	61327.6	0	616	0
Henan	2015	128748	238.7	117.5	63.6	296.3	162001	74406	114.7	321	5210.6	14425	6171.2	4362	548.6	403	2126	1926	91550	70020	0	1813	0
Hubei	2015	120685	138.5	60.3	31.1	104	71321	40440	65.6	149.1	2899.1	7952.4	4363.2	2613	159.9	226	550.6	501	51222.7	35098.4	261	1228	310
Hunan	2015	122353	101.6	26.5	43.2	75.2	83989	55860	43.6	123.9	3113.3	8717	6077.2	4123	168.5	394	699.9	655	41474.7	32105.8	1506	139	1554
Guangdong	2015	113782	103.6	24.4	50.3	78.2	46795	26046	78.7	1326.2	1771.3	4784.7	3663.4	2309	58.3	133	50.6	84	97423.4	32457.5	851	0	954
Guangxi	2015	74916	74.2	31.1	58.3	96.2	46276	35207	64.8	83.9	1618.8	6134.7	3416.8	2415	149.3	332	205.3	258	80825	31330.4	838	647	854
Hainan	2015	39800	15.3	4.1	9.1	22.7	32433	15481	21.7	13	264	845.3	555.7	435	26.7	47	77.4	68	14686	5253.7	136	0	130
Chongqing	2015	18199	49.7	17.8	5.6	24.7	45162	23819	21.4	78.1	687.2	3575.8	2119.9	1271	67.7	116	274.3	322	24206.6	13678.9	0	1879	0
Sichuan	2015	58912	124.7	49.6	17.8	57.7	132170	91857	46.9	174.8	2735.1	9689.9	7236.5	4288	295.5	858	1698	1352	66154.9	39496.1	0	711	0
Guizhou	2015	13722	52.8	12.3	10	28.7	49403	29700	11	80.1	1065.4	5542.2	1795.3	1691	133.3	502	246.1	489	9618.2	8402.8	0	839	0
Yunnan	2015	58648	115.3	34.5	25.3	56.7	113104	90865	86.3	91.4	1757.7	7185.6	3451	3037	292.8	773	854.7	1223	21080.9	12498.1	40	1	31
Tibet	2015	1074	2	1.2	0.6	2.3	1866	1117	5.4	1.3	247.8	252.8	18.1	40	128.4	599	469.2	1156	168.2	130.1	0	107	0
Shannxi	2015	13092	93.5	18.5	24.4	95.5	43068	22147	92.3	110.2	1236.8	4284.5	1205.6	934	54.6	154	494.1	1138	5312.9	6733.6	0	4	0
Gansu	2015	78848	40.6	19.1	8.9	29.4	183735	114295	42.7	54	1306.7	4229.3	696	529	179.4	419	1220.9	1995	3816.6	3898.1	0	0	0
Qinghai	2015	1956	4.1	1.8	0.3	4	7377	6006	6.5	5.9	197	558.4	137.5	98	115.6	541	656.5	1393	429.7	278.6	0	0	0
Ningxia	2015	2593	17.3	4.5	2.7	15.6	15642	11265	22.2	13.8	506.5	1264.6	91.5	73	64.4	108	579.7	540	1019	933.9	0	74	0
Xinjiang	2015	25838	109.8	66.2	20.6	51.5	268901	231471	86.3	104.1	4944.9	5757.3	463.1	313	247.3	427	3444.1	4127	7793.6	5080.8	0	75	0
Beijing	2016	3031	4.4	0.5	0.5	4.2	9867	2605	2.5	54.7	128.5	145.5	275.3	163	7.4	16	69.6	58	3882.7	1838.1	0	27	0
Tianjin	2016	3307	9	2.9	1.5	8.3	11644	3942	14.9	92.2	306.6	443.7	374.8	181	20.1	23	68.8	44	7910.6	2805.3	0	76	0
Hebei	2016	81691	145	45.2	27.7	113.9	138434	65123	218.7	600.8	4457.6	8467.5	3433.9	1983	331.9	341	2303.8	1360	60772.4	38560.8	0	1	0
Shanxi	2016	30550	31.6	14.8	10.4	60.3	48922	32641	29.2	97.5	1487.3	3591.5	748.9	589	40.3	94	517.8	1023	9639.6	9377.5	0	109	0
Inner	2016	32339	98.4	42.9	19.1	74.2	95631	73527	81	71.1	3131.5	8957.2	909.2	454	339.7	635	5971.3	6102	10950	4851	0	476	0
Liaoning	2016	56264	60.5	10.8	11.6	65.2	137273	38114	70.7	489.8	1573	4242.7	2608.8	1160	272.3	202	769.9	658	91622.8	45998.6	0	800	0
Jilin	2016	58523	66.9	6.9	15.2	144.6	59565	28423	67	51.1	1832.2	6063.2	1619.3	919	306.4	323	403	449	41556.5	15105.8	0	3925	0
Heilongjiang	2016	82474	87.1	50.7	36.4	78.6	82575	32536	145.5	77.5	5932.7	14829.5	1844.7	1402	274.3	518	778.1	870	21452.3	15085.2	0	106	0
Shanghai	2016	3913	4.6	0.6	0.4	3.5	17062	4536	13.7	983.2	189.8	303.8	171.1	129	0.1	8	32.5	15	1713.5	851.7	0	2256	0
Jiangsu	2016	76184	158.2	40.9	18.9	94.6	113941	45481	108.7	1869.3	4054.1	7639.9	2847.3	1555	17	33	739.3	354	71462.1	30122.6	0	434	0
Zhejiang	2016	49482	44.2	9.7	6.6	24	67300	29082	203.2	926.1	1446.3	1946.5	1169.2	568	8.8	16	119.4	142	14941.7	6592.6	87	2096	93
Anhui	2016	105704	104.9	32.1	30.7	159.3	96966	42728	75.7	161.6	4437.5	8790.1	2874.9	1410	114.6	68	1207.2	377	78146.9	21593.3	225	247	216
Fujian	2016	55387	47.5	17.7	24.8	33.8	62424	31547	86.3	384.4	1055.4	1548.8	1720.5	1136	30.2	28	179.6	95	57062.1	10840.9	139	845	244
Jiangxi	2016	92188	41.2	22.1	21.2	57.4	52757	32724	27.8	104.6	2036.8	5668.9	3103.1	1531	143.3	204	79.5	89	50656.1	23332.1	1296	107	1386
Shandong	2016	148640	146	47.1	39.6	223.7	297961	121014	162.5	488.8	5161.2	11278.6	4662	3087	445.5	392	3298	1693	187826	65520.9	0	614	0
Henan	2016	127107	228.3	113.8	63.3	309.6	163149	76081	112.4	317.2	5242.9	14902.7	6004.6	4269	550.2	348	2168.5	1535	93420	71450	0	1920	0
Hubei	2016	117401	134	59.1	30.7	104.3	67306	38018	65.9	152.9	2905.6	7908.5	4223.6	2558	160.3	211	555.4	511	52195.9	33167.9	225	1263	213
Hunan	2016	118661	100.4	26.6	43.1	76.3	84679	56630	43.7	126.7	3132.4	8341.5	5920.9	3983	172.7	374	725.5	648	42671.9	33101.1	1487	137	1527
Guangdong	2016	113652	104.8	25	51.1	80.1	45505	26166	79.9	1334.8	1771.7	4181.6	3531.9	2263	59.1	120	49.9	93	97391.1	32412	853	0	953
Guangxi	2016	85694	74.9	31.1	59	97.2	48445	36953	63.6	95.4	1646.1	5966.7	3280.1	2335	149.8	302	207.2	266	82237.3	30860.5	828	661	872
Hainan	2016	34028	15.5	3.3	8.8	23	26704	15057	19.9	13.9	290	731.9	529.6	422	26.8	40	81.1	68	15315	5112.6	130	0	123
Chongqing	2016	17604	48.4	17.4	5.4	25	45265	24520	21.6	78.7	690.6	3333.1	2047.8	1205	70.4	110	300.7	322	24928.1	14073	0	1874	0
Sichuan	2016	58038	121.9	48.9	17.9	60.2	132384	92191	46.9	183.1	2813.6	9493.8	6925.4	4079	305.2	831	1755.8	1296	67776.9	38350.7	0	714	0
Guizhou	2016	13677	50.9	12.3	10.1	30.4	51053	30758	11.2	85.3	1088.1	5604.8	1759.4	1640	140.7	482	263.9	488	10397.3	8675	0	813	0
Yunnan	2016	58601	115.5	35	26.2	58.9	115926	92302	84.8	95.3	1809.4	6786.6	3378.6	3027	300.4	808	871.6	1223	21698.8	12699.9	39	1	29
Tibet	2016	1091	1.9	1.2	0.5	2.3	1784	1510	6.2	1.2	251.5	263.1	18.3	42	125.9	594	473.9	1130	171.8	130.1	0	107	0
Shannxi	2016	13190	92.2	19.1	24.7	97.1	43717	22313	92.8	118.7	1251.4	4160.2	1142.9	924	55.5	158	506.1	1160	5278.6	6626.4	0	4	0
Gansu	2016	69915	38.6	18.3	8.4	28.2	195092	126954	44.2	54.2	1317.5	3749.2	670.3	504	189.4	412	1310.1	1937	4024.9	3852.3	0	0	0
Qinghai	2016	1939	3.6	1.5	0.2	3.5	7944	6410	6.4	5.9	202.4	557.7	138.3	94	125.2	585	676.2	1345	463.3	299.8	0	0	0
Ningxia	2016	2587	17.4	4.4	2.7	16.2	15137	11521	22.5	14.2	515.2	1118.8	96.2	79	68.2	114	598.2	522	1088.3	1064.5	0	81	0
Xinjiang	2016	27596	112.6	68.2	20.1	49.3	266198	228703	87.8	108.2	4982	5921.3	471	319	258.1	442	3612.8	4059	8645.4	5567.6	0	83	0
Beijing	2017	2726	3.8	0.5	0.4	3.8	8973	2342	2.2	61.5	115.5	120.9	242.1	112	8.4	13	64.5	35	3115.2	1382.4	0	30	0
Tianjin	2017	2353	6.6	2.3	1.5	7.6	10906	3751	14	40.3	306.6	439.5	297.2	180	19.5	26	55.2	43	6137.6	2294.5	0	75	0
Hebei	2017	77623	140.3	43.7	26.8	111.2	128100	61564	224.6	615.2	4474.7	8381.6	3785.3	1958	340.5	360	2168.9	1228	60637.8	39653.2	0	1	0
Shanxi	2017	28831	28.2	13.1	9.7	61	49998	31734	28.5	99.3	1511.2	3577.6	822.8	544	40.1	101	590.5	943	12330.3	10502.8	0	122	0
Inner	2017	35618	94.9	43.5	19.5	77.1	94306	77593	73.6	78.9	3174.8	9014.2	919	506	363.2	656	6257.9	6112	10271.1	4416.3	0	493	0
Liaoning	2017	57474	56.9	10	11.7	66.8	124791	37906	69.3	528	1610.6	4172.3	2627.2	1308	159.9	228	620.8	793	75891.8	41490.7	0	821	0
Jilin	2017	56294	63.3	6.5	15.1	146.1	60752	29874	67.6	53	1893.1	6086.2	1691.7	911	233.6	338	406.7	400	42818.4	15846	0	3949	0
Heilongjiang	2017	83218	85.5	52.6	35.6	77.6	79770	31185	146.8	79.8	6031	14767.6	2090.5	1434	281.5	489	780.4	835	25464.7	16901	0	104	0
Shanghai	2017	3523	4.3	0.6	0.4	3.6	15664	3800	14.5	1013.2	190.8	284.9	189.7	111	1	7	22.4	20	1272.7	632.3	0	2238	0
Jiangsu	2017	73167	151.4	36.8	18.2	97.5	115085	44986	109	1888	4131.9	7556.2	2805.5	1640	16.4	31	707.7	399	66150.9	29550.3	0	440	0
Zhejiang	2017	46303	42.9	9.3	6.6	23.8	67891	28945	201.6	976.7	1444.7	1981.1	1022.4	543	8.8	15	142	134	17319.9	7820	56	2190	95
Anhui	2017	99394	100.7	32.4	29.7	155.9	97601	43089	75.5	171.3	4504.1	8726.7	2828.9	1417	53.1	81	1170.3	505	87351.9	23018.5	207	257	208
Fujian	2017	52167	44.4	16.5	23	32.5	62415	31882	83.6	388.4	1064.8	1549.3	1606.1	922	16	33	138.3	89	91460.6	18559.3	119	859	253
Jiangxi	2017	87737	38.1	20.5	20.3	56	53509	33198	29.6	108.5	2039.4	5638.5	3180.5	1621	115.9	241	123.5	95	43888.2	17978	1279	109	1367
Shandong	2017	140670	139.2	45.2	38.3	217.2	287098	114244	157.7	488.5	5191.1	11107.8	5180.7	3040	361.6	401	2629.8	1754	220172	76364.6	0	615	0
Henan	2017	120713	220	108.1	58.3	320.3	157298	73023	108.8	328.8	5273.6	14732.5	6220	4390	233	373	2145	1682	90681.6	65019.5	0	1992	0
Hubei	2017	109588	128.2	54.6	30.1	105	65876	37585	66.3	156.6	2919.2	7956.1	4448	2579	107.9	238	604.4	544	51946.2	34160.3	174	1291	202
Hunan	2017	116023	97.9	26	42	79.3	85209	56594	44.2	128.6	3145.9	8322	6116.3	3968	147	379	901.8	662	42263.8	33012.8	1448	141	1499
Guangdong	2017	112958	103.6	24.8	50.7	79.2	45867	26708	77.7	1414.8	1774.6	4227.5	3712	2133	33.3	121	110.4	93	108703	37692.1	853	0	952
Guangxi	2017	72495	76	31	58.4	98.3	47693	36300	56.8	103.5	1669.9	5969.9	3355.1	2294	117	327	209.7	222	86486.3	32712.1	811	659	850
Hainan	2017	33408	15.6	3.4	9	23.4	27642	16643	16.2	15.5	289.3	709.4	547.8	400	19.2	53	84.3	68	15564.9	5617.2	124	0	122
Chongqing	2017	17467	47.2	16.9	5.5	25.8	45479	24642	21.7	80.2	694.3	3339.6	1751.1	1192	55.7	108	448.9	327	21315.9	11554.8	0	1875	0
Sichuan	2017	55751	117	47.1	17.6	60.2	130993	90949	46.7	188.4	2873.1	9575.1	6579.1	4377	267.3	853	1780.4	1599	65259.8	36619.2	0	700	0
Guizhou	2017	13399	46.5	11.5	9.2	28.4	51138	31901	11.4	95.1	1114.1	5659.4	1825.2	1597	151	492	286.1	383	11045	9178.2	0	802	0
Yunnan	2017	57675	112.9	34.7	26.2	58.1	120150	96235	85.9	102.3	1851.4	6790.8	3795.1	3029	307.8	811	1024.1	1240	24017.8	14039.8	39	1	29
Tibet	2017	1076	1.8	1	0.3	2.3	1870	1478	5.6	1.3	261.2	254.1	19.1	42	163.3	593	397.2	1105	203.4	113.9	0	106	0
Shannxi	2017	13335	90	18.6	24.3	99.2	43954	22322	93.4	130.8	1263.1	4063.9	1141	854	57.6	151	620.4	869	5377.6	7315.6	0	4	0
Gansu	2017	51995	34.1	15.6	7.6	27.2	172188	108388	45.5	55.9	1331.4	3752	682.7	551	198.3	424	1414.7	1840	3704.3	4122	0	0	0
Qinghai	2017	1875	3.5	1.5	0.2	3.5	8416	6699	6.4	6.4	206.6	555.3	110.6	83	132.2	547	726.1	1387	520.4	317.5	0	0	0
Ningxia	2017	2540	17.4	4.3	2.8	16.3	15087	11580	22	14.6	511.5	1132.6	113.7	81	71	118	560	507	1796	1150.7	0	81	0
Xinjiang	2017	27670	109.6	64.9	20.4	55.8	252646	219467	88.3	111.1	4952.3	5887	495.8	343	259.3	433	3605.6	4318	9020.7	6266.7	0	74	0
Beijing	2018	2574	3	0.4	0.4	3.5	8243	2079	1.9	65.1	109.7	103.8	169.4	45	5.3	11	35.6	24	1615.6	990.7	0	40	0
Tianjin	2018	2190	5.6	2	1.3	8	9070	3178	2.2	36.9	304.7	429.3	278.6	197	16.7	25	49.2	42	5435.7	2331	0	78	0
Hebei	2018	61450	114.5	23.9	24	150	109833	52960	217.6	505.2	4492.3	8197.1	3709.6	1821	345.6	342	2201.4	1180	59728.2	38463.6	0	1	0
Shanxi	2018	26543	25.3	11.6	9	63.8	49067	31145	27.6	101.4	1518.7	3555.2	814.6	549	44	102	558.7	876	11968.5	10202.5	0	150	0
Inner	2018	29585	86.1	40.8	18.4	77.2	93969	75707	79.2	85.5	3196.5	8824.1	896	497	375.1	616	6390.7	6002	10069.5	4835.4	0	488	0
Liaoning	2018	55070	54.8	10	11.8	68.4	117976	39019	62.4	306.2	1619.3	4207.1	2495.8	1262	175.1	248	583.6	773	76271.3	39582.2	0	840	0
Jilin	2018	50991	58.4	6.3	14	149.6	56216	30567	67.3	54.9	1893.1	6080.9	1570.4	870	249.6	325	383	397	45062.3	16233.4	0	3783	0
Heilongjiang	2018	74182	83.6	49.5	34.7	77.9	77431	28835	147.4	82.8	6119.6	14673.3	1964.4	1353	270.2	457	743.9	773	24632.8	16124.7	0	104	0
Shanghai	2018	3177	3.8	0.6	0.3	3.8	14781	3453	13.1	1053.4	190.8	282.3	148.9	96	0.3	6	16.5	14	984	615.8	0	2215	0
Jiangsu	2018	69600	145.6	34	17.2	95.7	116064	44963	109.4	1933.1	4179.8	7520.2	2680.9	1552	15.5	29	690.5	390	64201	28750	0	455	0
Zhejiang	2018	43725	40.1	8.6	6.1	22.9	68731	28624	198.8	1008.3	1440.8	1978.7	911.6	517	8.2	14	135.1	126	17195.9	8320.6	97	2173	99
Anhui	2018	94177	95.6	28.2	27.9	160.1	97828	43150	75.5	180.8	4538.3	8771.1	2837.4	1356	56.7	80	1197.2	501	89361	23524.9	183	263	189
Fujian	2018	49143	41.9	15.5	21.9	31.4	60002	31412	82.4	403.9	1085.2	1577.3	1421.3	800	17.9	31	144.3	95	95537.7	16908.8	105	910	251
Jiangxi	2018	77183	34	18.5	17.9	52.9	52218	32328	30.9	112.5	2032	5555.8	3124	1587	119.4	246	131.5	100	45423.5	18550.3	1208	114	1319
Shandong	2018	129882	130.7	42.1	35.6	211.9	276935	107536	147.5	416.2	5236	11076.8	5082.3	2986	363.4	381	2682.4	1801	216870	75371.8	0	620	0
Henan	2018	113603	201.7	96.3	57.4	337.3	152838	68402	103.9	330.6	5288.7	14783.4	6402.4	4337	231.2	373	2208.2	1734	92767.3	65799.7	0	2034	0
Hubei	2018	103317	113.1	46	29.1	107.7	63554	32049	65.1	165.2	2931.9	7952.9	4363.5	2522	108.3	241	609.2	547	53244.8	34706.9	165	1473	192
Hunan	2018	114155	94.1	25.5	41.6	81.4	85397	56357	44.6	130.8	3164	8111.1	5993.7	3822	152.7	385	911	668	42476.7	32616	1238	136	1298
Guangdong	2018	93684	88.6	27	44.9	70.8	44814	25050	88.5	1443.1	1775.2	4279.4	3757.4	2024	33.2	121	110.7	93	109247	37635.6	839	0	948
Guangxi	2018	69714	73.8	30	56	95.3	47195	34594	52.7	108.2	1706.9	5972.4	3465.8	2298	123.6	329	210.9	224	84929.5	33300.9	790	656	827
Hainan	2018	23250	14.8	3.1	8.6	21.8	23539	9159	20.6	17.4	290.5	712.9	561.6	382	20	54	84.6	69	16011.5	5316.8	127	0	119
Chongqing	2018	17191	45.9	16.6	5.3	25.4	44625	24367	21.4	79.5	696.9	3348.5	1758.2	1167	54.5	104	447	323	21349.2	11678.5	0	1874	0
Sichuan	2018	51276	112.1	45.4	17.4	60.3	120186	83476	46.9	198.6	2932.5	9615.3	6638.3	4258	276.2	824	1740.9	1463	66071	38440.7	0	672	0
Guizhou	2018	11122	40.1	10.6	8.9	29.8	55031	28063	11.1	98.4	1132.2	5477.2	1869.9	1549	157.5	465	297.1	402	11759.6	9694	0	780	0
Yunnan	2018	52591	105	31.3	24.6	56.5	119685	96111	25.4	104.9	1898.1	6890.8	3850.5	3056	309.1	812	1051.5	1269	26092.9	14782.5	39	1	30
Tibet	2018	982	1.5	0.9	0.4	2.4	1778	1592	3	1.6	264.5	270.4	17.9	39	145.5	608	342.4	1047	284.4	111.7	0	105	0
Shannxi	2018	12550	88.9	17.9	24.1	98.7	44147	20932	92.6	133.6	1275	4091	1150.8	839	56.9	150	605.7	867	5791.5	7255	0	4	0
Gansu	2018	42864	33.2	15.5	7.6	26.9	161272	113432	40.8	59.1	1337.5	3773.6	691.6	545	201.9	440	1462.8	1886	3645	4183.8	0	0	0
Qinghai	2018	1784	3.5	1.4	0.2	3.3	7556	5601	6.4	6.6	214	557.3	116.5	78	135.6	514	748.1	1335	494.1	305.7	0	0	0
Ningxia	2018	2266	16.4	4.1	2.8	15.2	14975	11662	21.7	15.1	523.4	1164.6	112.5	74	74.8	125	558.8	534	1848.7	1143.1	0	78	0
Xinjiang	2018	23732	109.9	65.1	20.9	59.1	269839	238188	95.5	119.5	4883.5	6068.9	526.7	336	253.5	457	3677.8	4160	8566.3	5961.8	0	78	0
Beijing	2019	2257	2.2	0.3	0.3	3.3	7699	1758	1.8	67.8	109.2	88.6	28.4	13	4.2	8	22.6	17	1113.1	974.8	0	46	0
Tianjin	2019	2171	5.3	1.9	1.2	7.8	8096	3030	2.1	39.2	304.8	410.3	197.8	124	14.1	26	34.2	39	6786.5	2432.8	0	78	0
Hebei	2019	57344	106.5	23.4	22.2	145.2	103211	50270	200.1	501.6	4482.2	8132.7	3119.8	1418	349.1	350	2234.5	1195	66628.3	39466.6	0	3	0
Shanxi	2019	25319	22.6	10.2	8.5	67.1	48555	31111	26.4	104.9	1519.3	3524.4	739.9	451	44.8	104	554.6	869	14055.6	12129	0	161	0
Inner	2019	27278	83.5	38.5	18.4	78.1	94194	80767	77.4	91.2	3199.2	8885	758.4	430	383.3	626	6458.3	5976	10598	5194.4	0	507	0
Liaoning	2019	51074	51.2	9.5	11.2	68	113505	37966	59.9	177	1629.2	4217.1	2240.2	1055	188.1	264	601.6	784	81610.3	41205.1	0	840	0
Jilin	2019	48658	53.3	5.9	13.2	154.7	53130	27744	65.7	54.9	1909.5	6117.1	1361.1	793	258.7	331	392.8	402	48804.6	17363.4	0	3813	0
Heilongjiang	2019	64267	73	44.1	30.6	75.6	71831	25306	137.4	85.6	6177.6	14770.1	1701.5	1173	281	475	751.4	757	25900.1	16488	0	104	0
Shanghai	2019	2771	3.1	0.4	0.3	3.7	13213	3111	13	1102	190.8	261.4	117.8	51	0	5	14	13	844.5	558.6	0	2184	0
Jiangsu	2019	67396	141.1	32.3	17	95.9	114153	43330	108.9	1949.1	4205.4	7443.6	1921.8	577	16.1	28	639.4	356	69960.9	30561.3	0	426	0
Zhejiang	2019	38572	35.4	7.8	5.9	23.4	66737	27558	190.5	1026.7	1405.4	1999.6	756.1	427	8.6	13	134.5	117	19501.2	8616.7	99	2168	103
Anhui	2019	88271	88	26.2	26.9	157	103735	45218	74.7	189.1	4580.8	8782	2292.6	1092	61.8	8B	1314.1	548	103151	27406.5	165	257	176
Fujian	2019	45477	39.9	14.9	20.8	30.7	58507	31006	81.2	417.9	1076.8	1599.3	1297.3	642	19.6	30	155.9	106	99437.8	19451.5	97	1041	245
Jiangxi	2019	62701	30.6	16	16.2	52.8	52020	31655	30.1	119.2	2036.1	5521.2	2546.8	1006	125.2	257	144.1	110	53954.6	22468.7	1096	116	1209
Shandong	2019	120342	119.2	37.9	33	205.3	267113	101591	137.6	435.9	5271.4	10933.1	3176.4	2177	345.9	364	2701.1	1837	230750	78537.4	0	517	0
Henan	2019	107231	190	89.7	55.3	331.7	150762	66059	100.1	353.8	5328.9	14714	4502.1	3170	238.4	385	2301.1	1899	108816	69601.7	0	1977	0
Hubei	2019	97024	104.7	42.9	26.7	99.6	58801	21696	63.5	178.6	2969	7815.9	3189.2	1618	109.5	243	615.9	553	59394	36214.9	143	1602	167
Hunan	2019	105548	83.8	23	37.6	84.5	83792	55187	44.8	133	3176.1	8122.8	4812.9	2698	162.5	410	971.5	712	51057	36333.2	1095	134	1159
Guangdong	2019	87489	86.3	26.4	43.3	69.8	43842	24246	85.5	1448	1773.4	4357.4	2940.2	1334	33.3	121	110.9	94	121184	40089.4	835	0	959
Guangxi	2019	68144	72.8	29.5	55.1	94.6	47577	34145	53.4	126.5	1713.1	5989.2	2505.8	1600	124.6	337	217.5	231	101661	38296.1	768	555	811
Hainan	2019	21358	13.9	3	8.2	21.2	30550	16194	15.7	18.7	290.6	676.2	370.3	163	22.8	51	87.2	68	18403.7	6109.6	114	0	115
Chongqing	2019	16542	44.1	16	5.3	25.7	42559	23088	21.2	80.9	697.7	3345.7	1480.4	922	54.9	103	449.4	319	22415.2	11826.8	0	1870	0
Sichuan	2019	46290	103.5	41.4	15.8	62.1	123235	81273	47	205.8	2954.1	9693	4852.6	2871	291.7	852	1780.2	1504	78756.6	43949.4	0	665	0
Guizhou	2019	9210	35.9	9.7	7.9	29.7	44121	23406	11.3	104.9	1154	5481.6	1678.6	1171	168.6	493	293.6	380	15004.8	10640.7	0	773	0
Yunnan	2019	47441	98.5	28.2	23.4	53.9	122139	96797	26.2	120.4	1922.5	6938.9	3423.1	2342	326.4	828	1137.2	1307	31598.6	16085.1	39	1	30
Tibet	2019	802	1.5	0.7	0.4	2.3	1492	1266	3.3	2.5	275.9	271.5	12.6	31	137.5	622	332.8	1017	176	130	0	105	0
Shannxi	2019	12240	80.4	17.4	23.1	81.6	44780	21912	93.8	137.8	1285.2	4132.1	1036.6	796	57.6	150	589.3	815	6324.5	7760.2	0	4	0
Gansu	2019	41938	31.7	15	7.9	26.4	152253	111649	39.1	61.7	1328.9	3831.6	648.7	480	214.8	458	1548.2	1987	4175.2	4480	0	3.6	0
Qinghai	2019	1398	2.6	1	0.2	2.4	7780	6004	6.6	7.1	213.3	553.5	98.8	35	148.1	495	804.4	1327	498.2	149.4	0	0	0
Ningxia	2019	2245	16.2	4	2.7	15.5	15600	12155	21.5	16.1	538.3	1153	96.6	73	71.9	141	579.7	568	1723.9	1284.4	0	68	0
Xinjiang	2019	22948	109.5	64.5	22.7	61.1	262677	242674	94.2	124.8	4959.9	6170	515	307	270.9	479	3727	4154	9778.2	6397.8	0	57	0
Beijing	2020	2149	2.2	0.3	0.3	3.2	0	1667	1.7	69.3	109.4	98.2	17.6	32.2	2.5	8.2	13.1	16.4	936.4	832.2	0	0.2	0
Tianjin	2020	1997	4.9	1.9	1.2	7.3	0	2742	2	41	299.1	419.2	194	162.3	14.4	28.2	36.1	45.2	6564.5	2232.6	0	53.4	0
Hebei	2020	54289	100.6	22.3	21	141.8	0	49718	140.5	509.8	4470	8089.4	2907.6	1748.8	335.2	358.6	2265.8	1270.3	68730.4	39861.3	0	78.7	0
Shanxi	2020	24866	20.9	9.4	8.2	68.9	0	31238	26	109.2	1517.4	3541.5	797.6	569.4	47.9	117.4	573.1	970.1	16355.9	13347.7	0	2.4	0
Inner	2020	23426	77.1	36	17.1	77.4	0	83349	78.1	93.2	3199.1	8882.8	742.1	534.1	397	671.1	6674.1	6074.2	10252.5	5347	0	160.9	0
Liaoning	2020	44722	47.2	9.2	10.8	70.4	0	38776	59.2	184.6	1632.5	4287.8	2175.2	1284.2	195.8	279.7	603.5	809.5	92382.8	45820.2	0	520.4	0
Jilin	2020	46930	50.2	5.7	12.6	156.8	0	26625	65.8	56.6	1905.4	6151	1321.6	899	238.7	285.5	432.3	457.4	48959.8	17426.4	0	837.1	0
Heilongjiang	2020	60749	71.9	45	30.9	76.4	0	24086	138.5	89.7	6171.6	14910.1	1790	1371.2	289.4	515.8	788.6	811.2	28058.1	18097.4	0	3872	0
Shanghai	2020	2644	2.8	0.4	0.2	3.6	0	3163	14.6	1087.1	165	255.2	97.7	82.9	0.9	5.3	14	13	788.2	515	0	104.1	0
Jiangsu	2020	65703	137.1	31.1	16.4	96.1	0	40934	108.6	2011	4224.7	7478.4	1825.7	1374.9	13.9	27.1	584.4	352.9	70554.2	29859	0	2202.8	0
Zhejiang	2020	36561	29.5	6.5	5.2	28.5	0	24692	188.6	1038.1	1415.7	2014.5	665.4	627.6	8.8	15	129.9	140.1	20979.2	8740.1	101.2	445.2	89.6
Anhui	2020	83294	83.5	24.9	25.4	156.1	0	42503	75.2	205.3	4608.8	8818	2150.5	1419.3	64.6	94.8	1439.8	597.9	107793	31024.1	170.3	2162.6	179.2
Fujian	2020	43163	36.8	14.1	19.7	30.2	0	25530	78.4	445.1	1110.4	1631.3	1299.9	910.9	22.1	31.6	159.1	105.9	103102	20700.9	97.7	258.4	245.6
Jiangxi	2020	52708	28.8	15	15.3	49.8	0	31609	30	130.2	2038.5	5644.4	2218.3	1569.9	135.1	275.5	158.4	123.5	56832.1	24554.3	1217.5	945.8	1278.5
Shandong	2020	114311	113.9	36.4	31.9	198.7	0	99355	126.4	445.6	5293.6	10889.1	3344.8	2933.9	275.7	278.7	2491.6	1501.7	252671	83642.4	0	112.5	0
Henan	2020	102400	182.2	85.5	52.2	328	0	66717	97.4	373.2	5463.1	14688	4311.1	3887	241.2	391.7	2342.7	1965.1	110828	70436.7	0	617.1	0
Hubei	2020	93143	101.4	41.7	26.1	98.2	0	21005	62.8	186.9	3086	7974.4	2631.1	2161.5	102	242.1	532.7	533.3	59325.8	38290	122.4	1999	159.3
Hunan	2020	101450	79.9	22.3	37.2	84.3	0	54858	45.2	134.7	3192.9	8400.1	4658.9	3734.6	174.6	438.1	983.3	761.2	54403.6	37688.5	1225.7	1476.1	1292
Guangdong	2020	83217	84.1	25.8	41.7	68.2	0	23575	85.8	1467.5	1776.5	4451.8	2537.4	1767.3	33.6	122.4	108.1	94.3	137382	40340.1	869.1	0	965.3
Guangxi	2020	66026	71.2	28.6	54.4	93.7	0	34678	52.8	141.3	1731	6107.3	2281.2	1828.3	131.2	349.1	228	239.2	114572	37932.3	805.2	133.7	821.2
Hainan	2020	19747	11.7	2.8	7.7	20.4	0	16815	15	21	292.2	676.9	262.2	248.6	23.2	49.2	89.4	65.9	18590.8	4652.9	110	0	117.6
Chongqing	2020	16205	43.1	15.7	5.2	25.8	0	22607	21.3	82.5	698.3	3372.5	1434.5	1082.9	55.5	104.5	449.7	323.1	22872.2	12383	0	657.3	0
Sichuan	2020	42130	90.7	38	15.1	67	0	79226	47.1	205.9	2992.2	9849.9	5614.4	3875.4	296.4	880.3	1792.1	1524.8	77444.5	43406.2	0	1866.3	0
Guizhou	2020	8423	32.5	9	7.3	30	0	23529	10.8	117.1	1165.5	5475.3	1661.8	1364.1	176.1	517.7	297.4	382.4	17602.2	12082.5	0	665.1	0
Yunnan	2020	44846	94.4	27	22.7	52.5	0	94184	30.4	124	1978.1	6989.7	3453.2	3120.4	335.9	858.8	1177.5	1350.7	34226.8	18975.7	31.5	758.2	29.2
Tibet	2020	714	1.3	0.6	0.3	2.2	0	1528	3.8	2.9	282.8	272.1	14.2	50.1	139	624	314.7	951.4	101.8	148.1	0	0.9	0
Shannxi	2020	11951	79.8	17.4	23	81.8	0	21656	93.4	126.8	1336.8	4160.8	984.8	849.8	58.8	151.2	616.8	871.7	6518.4	7738.3	0	105.1	0
Gansu	2020	40312	30.9	14.9	7.8	26.7	0	112954	36.1	65.8	1338.6	3931.8	664.3	622	228.6	482	1737.1	2191.8	6215.5	5320.8	0	3.4	0
Qinghai	2020	1233	2.1	0.6	0.2	2.6	0	5930	6.5	7.5	219.2	571.4	44.9	72.1	189	652.3	773.7	1343.5	219.3	175.6	0	0	0
Ningxia	2020	2174	15.8	3.9	2.7	15.7	0	13272	21.4	16.8	552.5	1174.2	98.6	90	72	178	625.1	596.1	1386.7	1181.8	0	60.8	0
Xinjiang	2020	21823	105.2	62	22.3	58.8	0	238485	85.2	127.5	4893.4	6280	503.4	375.7	266.3	528.1	3509.5	4171.3	10359.2	5675.5	0	47.6	0
Beijing	2021	2334	2.1	0.3	0.3	3.6	0	1606	1.6	66.9	109.4	117.8	30.9	59	2.4	8.3	11.4	18	776.7	847.5	0	0.3	0
Tianjin	2021	1742	4.8	1.8	1.2	7.9	0	2480	2	62	295.1	437	203.9	171.2	14.9	29.1	40.9	50	5717.7	2150.9	0	58.5	0
Hebei	2021	52691	96.1	22	20	138.8	0	49383	134.5	476.1	4470	8097.2	3410.6	1810.1	339.9	370.4	2440.1	1316	71204.7	37827.3	0	78.4	0
Shanxi	2021	23594	19.7	8.8	7.6	69.5	0	31114	25.8	156.4	1515.45	3588	1130.5	740.2	56.6	137.5	705	1068.1	19005.5	16009.8	0	2.6	0
Inner	2021	26692	87.6	46.7	19.9	87.7	0	89138	80.7	119.8	3179.32	8743.3	812.9	565.2	410.3	732.5	6705.4	6138.2	10457	5402.3	0	155.1	0
Liaoning	2021	43386	43.8	8.6	10.6	72	0	38745	58.7	167.9	1632.5	4328.9	2851.8	1308.6	198.7	290.9	604.1	811.1	93306.6	43483.4	0	520.6	0
Jilin	2021	45139	42.8	5	12.3	162.9	0	24149	64.8	72.3	1935.94	6187.1	1750.2	1137.6	242.4	338.3	633.8	650.4	46002.3	16126.1	0	837.3	0
Heilongjiang	2021	57090	75.9	47.6	32.4	83	0	18229	140.3	117.1	6077.25	15065	2228.1	1416.3	299.7	515	880.3	839.2	29458.2	15078.7	0	3867.4	0
Shanghai	2021	2384	2.5	0.3	0.2	3.6	0	2949	3.1	11.3	165	264.3	90.3	81.9	0.9	5.4	15.7	13.8	606.2	566	0	103.8	0
Jiangsu	2021	63547	131.3	26.5	15.5	102.2	0	34879	104.3	520.2	4154.63	7514.4	2210.1	1482.6	14.4	27.2	583.8	376.1	72472.4	31041.2	0	2219.2	0
Zhejiang	2021	34563	23.7	3.9	5.1	35.5	0	20005	176.9	424.5	1432.93	2014.6	773.9	640.2	10.2	16.7	140.1	151.2	21962.4	8036.5	102	441	90.4
Anhui	2021	75993	79.4	21.3	22.3	161.7	0	41542	74.4	280.4	4608.8	8886.8	2797.8	1582.5	70.6	99.4	1536.2	612.8	109086	30285.4	170.9	2163.4	177.9
Fujian	2021	41689	34.6	13.5	18.9	29.6	0	25031	78	311.7	1071.05	1651.9	1547.6	937.6	22.9	31.5	159.7	105.2	107742	21268.6	97	258.1	244.2
Jiangxi	2021	51629	28.2	14	14.9	51.5	0	31679	29.9	167.2	2037.03	5672.9	2910.4	1683.2	146.5	269.7	171.6	132.3	57684.6	23193.3	1218.8	940	1260.4
Shandong	2021	108230	104.5	32.3	29.7	204.5	0	91599	122.2	507.8	5224.07	10948.6	4401.7	3151	280	279.8	2373.4	1466.4	263536	84578.1	0	113	0
Henan	2021	97432	172.6	80.9	50.7	320.4	0	59210	95.3	451.4	5681.94	14705.1	5802.8	4392.3	235.9	400.3	2359	2012.3	112158	72172.9	0	608.2	0
Hubei	2021	90468	96.1	39.7	25.3	101.5	0	20836	62.4	203.6	2955.15	8109.2	4115.1	2530.1	105	239.7	580.7	536.8	61233	41653.5	120.2	2019.2	133.2
Hunan	2021	91114	70.7	18.9	33.7	95.8	0	49927	46	331.2	3238	8504.3	6121.8	4202	180.7	435.1	1064.1	775.1	54025.2	37456.1	1219.6	1479.2	1272.3
Guangdong	2021	77440	80.1	26	40.8	66	0	23528	85.4	690.4	1776.5	4498.4	3336.6	2075.5	34.5	113	110.1	88.6	128040	39370.4	858.6	0	968.9
Guangxi	2021	64233	68.2	27.6	52	104.1	0	30494	50.2	236.8	1689.48	6177.5	3113.9	2128.2	134.4	355.7	245.8	259	108728	36483.2	807.5	137.3	811.9
Hainan	2021	18729	10.9	2.7	7.4	19.7	0	16296	13.7	62.7	290.317	684.8	382.3	310.5	22.4	48.1	79.6	62.8	18147.6	4512.4	111.3	0	115.3
Chongqing	2021	16038	42.6	15.5	5.2	25.9	0	22276	21.3	85.6	698.3	3409.3	1806.9	1179.8	57.2	107.4	454.7	329.7	24077.6	12049.8	0	658.9	0
Sichuan	2021	40974	81.8	34.8	14.9	75.6	0	77674	47	273.2	2962.91	9999.9	6314.8	4255.1	293.1	830.5	1766.2	1511.7	77467.3	45682.6	0	1875	0
Guizhou	2021	7048	30.9	8.5	6.8	29.8	0	22447	10.4	168	1128	5422.9	1849.7	1530.5	180.1	479.3	280	386.6	17672.6	12017.8	0	645.2	0
Yunnan	2021	41104	86.5	24.8	21.2	54.8	0	89935	28.3	173.8	1885.15	7057.2	4192.2	3319.8	345.2	871	1194.8	1362.4	34508.6	19148.1	28.2	710.4	15.2
Tibet	2021	485	1.2	0.6	0.3	2.3	0	1349	3.7	4.8	266.183	274.2	16.6	62	139	657.1	298.3	942.3	183	195.1	0	0.8	0
Shannxi	2021	11643	78.1	17.3	23.1	82.3	0	21493	91.9	154.3	1336.8	4189.3	1229.6	885.3	60.7	149.3	639.3	881.1	6830.6	7695.5	0	106.1	0
Gansu	2021	28107	30	14.3	7.2	25.6	0	121677	36	114	1330.88	3997.9	845	685.1	246.9	512.8	2105.4	2439.5	7208	5810.3	0	3.1	0
Qinghai	2021	1069	1.9	0.5	0.1	2.3	0	6275	6.9	14.5	219.2	583.9	72.4	77.2	200.3	642.4	672.7	1386	162.2	149.3	0	0	0
Ningxia	2021	2204	13.9	3.9	2.9	16.7	0	13916	20.5	40.6	552.5	1175.9	112.5	85.5	72.3	207.8	645.5	677.1	1224.7	1231	0	50.8	0
Xinjiang	2021	20388	102.8	58.2	22.3	57.3	0	240447	85.8	269.9	4893.4	6387.4	665.3	436.1	289.2	616.3	3547.6	4569.6	13438.5	7221	0	44.3	0

## Sheet: Coefficient 
Carbon source	The carbon emission coefficient		Unit of methane emission coefficient (kg(CH4)·hm-2) in rice fields in agricultural regions of China					Livestock and poultry breeds	Methane emission coefficient of intestinal fermentation (Kg·a-1)	Methane emission factor for manure management (Kg·a-1)	Fecal management nitrous oxide emission coefficient (Kg·a-1)
Amount of pesticide used (kg(C)·kg-1)	4.9341		Place	early rice	middle rice	late rice		Pig	1	5.08	0.175
Amount of nitrogen fertilizer used (kg(CO2)·kg-1)	1.53		North China (Beijing, Tianjin, Hebei, Shanxi, Inner Mongolia)		234			Sheep	5	0.16	0.53
Amount of phosphorus fertilizer used (kg(CO2)·kg-1)	1.63		East China (Shanghai, Jiangsu, Zhejiang, Anhui, Fujian, Jiangxi, Shandong)	211.4	215.5	224		cattle	56.93	6.33	1.24
Amount of phosphorus fertilizer used (kg(CO2)·kg-1)	0.65		South Central China (Henan, Hubei, Hunan, Guangdong, Guangxi, Hainan)	141	236.7	273.2		poultry	0	0.02	0.007
Amount of potash fertilizer used (kg(CO2)·kg-1)	1.77		Southwest China (Chongqing, Sichuan, Guizhou, Yunnan, Tibet)	171.7	156.2	170.1
Amount of agricultural plastic film used (kg(C)·kg-1)	5.18		Northeast China (Liaoning, Jilin, Heilongjiang)		168
Amount of film used (kg(C)·kg-1)	5.18		Northwest China (Shaanxi, Ningxia, Gansu, Qinghai, Xinjiang)		231.2
Amount of agricultural diesel fuel used (kg(C)·kg-1)	1.4571
Amount of rural electricity used (kgCO2/kW·h)	0.5271
Effective irrigation area (kg/hm2)	25
Crop Sowing Area (kg/hm2)	3.126

## Sheet: Influencing factors
Province	Year	the gross value of agriculture, forestry, livestock and fisheries (100 million yuan)	The gross value of agriculture and livestock (100 million yuan)	the total population of the region (Thousands of people)	the gross value of the regional product (100 million yuan)	the rural population of the region (Thousands of people)
Beijing	2001	214.1	194.9	1382	3710.52	361.6
Tianjin	2001	169.5	147.53	1001	1919.09	387.2
Hebei	2001	1680.5	1585.28	6744	5516.76	5385.6
Shanxi	2001	301.5	287.56	3297	2029.53	2324
Inner	2001	555.9	523.77	2376	1713.81	1372.9
Liaoning	2001	1045.7	835.45	4238	5033.08	2318.6
Jilin	2001	659.3	642.25	2728	2120.35	1433
Heilongjiang	2001	711	675.19	3689	3390.13	1877.6
Shanghai	2001	227.6	183.93	1674	5210.12	363.7
Jiangsu	2001	1956.1	1591.17	7438	9456.84	5257.7
Zhejiang	2001	1108	725.37	4677	6898.34	3631.3
Anhui	2001	1258.1	1059.57	5986	3246.71	5106.2
Fujian	2001	1061.6	648.74	3471	4072.85	2692.6
Jiangxi	2001	790.3	632.02	4140	2175.68	3207.4
Shandong	2001	2454	2056.04	9079	9195.04	7033.1
Henan	2001	2102.8	2025.35	9256	5533.01	7865.6
Hubei	2001	1172.8	1010.86	6028	3880.53	3939.3
Hunan	2001	1283.1	1146	6440	3831.9	5413.8
Guangdong	2001	1688	1241.15	8642	12039.3	6185
Guangxi	2001	872.9	732.23	4489	2279.34	4034.8
Hainan	2001	325.1	199.47	787	558.414	504.6
Chongqing	2001	431.2	404.8	3090	1765.68	2438.8
Sichuan	2001	1466.8	1374.95	8329	4293.49	6925.9
Guizhou	2001	418.6	398.45	3525	1133.27	3160.6
Yunnan	2001	703.5	641.91	4288	2138.31	3463.7
Tibet	2001	52.8	51.51	262	146.035	218.6
Shannxi	2001	478.8	451.52	3605	2010.62	2771.3
Gansu	2001	344.6	334.89	2562	1125.37	2039.5
Qinghai	2001	63.3	61.4	518	300.13	339.5
Ningxia	2001	85.3	79.69	562	337.445	397.5
Xinjiang	2001	496.8	482.84	1925	1491.6	932
Beijing	2002	230.4	207.3	1423	4330.4	357.6
Tianjin	2002	181.1	155.26	1007	2150.76	386.6
Hebei	2002	1729.2	1625.72	6735	6018.28	5388.8
Shanxi	2002	351.6	324.92	3294	2324.8	2327.4
Inner	2002	587	552.74	2384.05	1940.94	1370
Liaoning	2002	1132.5	901.4	4203	5458.22	2314.5
Jilin	2002	678.5	658.5	2699	2348.54	1443.5
Heilongjiang	2002	776.7	739.6	3813	3637.2	1890.5
Shanghai	2002	233.6	180.71	1712.97	5741.03	360.7
Jiangsu	2002	2011.5	1621.5	7406	10606.9	5237
Zhejiang	2002	1136.3	737.3	4776.4	8003.67	3664.1
Anhui	2002	1305.6	1104.08	6144	3519.72	5119.9
Fujian	2002	1088.7	666.9	3476.03	4467.55	2699.2
Jiangxi	2002	824.5	655.39	4222	2450.48	3215.5
Shandong	2002	2526	2119.28	9082	10275.5	7038.1
Henan	2002	2194.8	2110.96	9613	6035.48	7907.9
Hubei	2002	1203.3	1026	5672	4212.82	3960.7
Hunan	2002	1319.9	1175.35	6629	4151.54	5420.8
Guangdong	2002	1764.8	1291.47	8842.08	13502.4	6062.5
Guangxi	2002	916.5	771.97	4822	2523.73	4064.2
Hainan	2002	360.2	216.5	803	621.974	507.6
Chongqing	2002	461	430.28	2814.43	1990.01	2443.2
Sichuan	2002	1600.6	1500.33	8110	4725.01	6904.9
Guizhou	2002	431.4	407.68	3837	1243.43	3193.4
Yunnan	2002	737.5	668.85	4333	2312.82	3489.8
Tibet	2002	55.9	54.68	268.24	166.558	220.1
Shannxi	2002	509.1	478.31	3662.24	2253.39	2775.3
Gansu	2002	359.4	344.56	2530.76	1232.03	2046.9
Qinghai	2002	65.5	62.7	529	340.65	342.9
Ningxia	2002	92.5	84.9	572	377.155	401
Xinjiang	2002	525	510.77	1905	1612.65	948
Beijing	2003	246.8	214.25	1456	5023.77	360.6
Tianjin	2003	213.9	165.4	1011	2578.03	391.4
Hebei	2003	1956.9	1778.9	6769	6921.29	5383
Shanxi	2003	403.6	361.35	3314	2855.23	2335.5
Inner	2003	666.4	603.06	2385.78	2388.38	1358.1
Liaoning	2003	1215	919.33	4210	6002.54	2325.6
Jilin	2003	792.1	736.74	2704	2662.08	1439.4
Heilongjiang	2003	903.3	797.13	3815	4057.4	1895.6
Shanghai	2003	247.3	179.26	1765.84	6694.23	355.9
Jiangsu	2003	1952.2	1440.15	7458	12442.9	5209.7
Zhejiang	2003	1184	762.44	4856.8	9705.02	3712.1
Anhui	2003	1305.4	1061.42	6163	3923.1	5142.7
Fujian	2003	1151.2	704.05	3501.97	4983.67	2675.8
Jiangxi	2003	841.6	637.71	4254	2807.41	3244.9
Shandong	2003	2902.5	2430.62	9125	12078.1	7044.4
Henan	2003	2193.1	1973.64	9667	6867.7	7936.1
Hubei	2003	1342.1	1117.06	5685	4757.45	3958
Hunan	2003	1453	1246.76	6663	4659.99	5425.9
Guangdong	2003	1908.7	1334.52	8962.69	15844.6	6174.8
Guangxi	2003	1030.9	843.62	4857	2821.11	4088.7
Hainan	2003	380	217.51	811	693.199	511.4
Chongqing	2003	488.6	447.72	2803.19	2272.82	2436.5
Sichuan	2003	1784.5	1637	8176	5333.09	6872.1
Guizhou	2003	466.7	414.97	3870	1426.34	3201.5
Yunnan	2003	799.3	676.41	4376	2556.02	3510.8
Tibet	2003	58.6	52.37	272.16	189.093	221.2
Shannxi	2003	535	479.95	3671.74	2587.72	2770.6
Gansu	2003	400.8	369.72	2537.19	1399.83	2055.7
Qinghai	2003	76.9	70.44	534	390.2	347.3
Ningxia	2003	103.4	90.53	580	445.36	407.6
Xinjiang	2003	688.3	644.76	1934	1886.35	957.8
Beijing	2004	262	231.38	1493	6060.28	359.9
Tianjin	2004	241	187.89	1024	3110.97	395.2
Hebei	2004	2375.9	2173.45	6809	8477.63	5389.9
Shanxi	2004	481.8	431.73	3335	3571.37	2344.5
Inner	2004	851.3	786.24	2392.66	3041.07	1352.3
Liaoning	2004	1510.5	1159.62	4217	6672	2338.9
Jilin	2004	940.7	885.33	2709	3122.01	1440.1
Heilongjiang	2004	1136.6	1020.89	3817	4750.6	1899.3
Shanghai	2004	248.9	180.12	1834.98	8072.83	347.9
Jiangsu	2004	2417.6	1805.81	7523	15003.6	5248
Zhejiang	2004	1332.3	870.49	4925.2	11648.7	3734.8
Anhui	2004	1644.4	1382.82	6228	4759.32	5198.2
Fujian	2004	1317.3	817.5	3529.1	5763.35	2686.3
Jiangxi	2004	1055	816.06	4284	3456.7	3266.6
Shandong	2004	3453.9	2914.53	9180	15021.8	7042.5
Henan	2004	2963.9	2720.08	9717	8553.79	7968.8
Hubei	2004	1695.4	1436.09	5698	5633.24	3965.3
Hunan	2004	1913.3	1670.9	6698	5641.94	5455.8
Guangdong	2004	2154.8	1531.07	9110.66	18864.6	6254.5
Guangxi	2004	1294.5	1083.79	4889	3433.5	4123.4
Hainan	2004	438.7	254.82	818	798.9	519.6
Chongqing	2004	612.8	563.85	2793.32	2692.81	2425.3
Sichuan	2004	2252.3	2085.3	8090	6379.63	6885.7
Guizhou	2004	524.6	486.49	3904	1677.8	3253.6
Yunnan	2004	965.2	822.32	4415	3081.91	3537.9
Tibet	2004	62.7	55.66	276.35	220.345	223.6
Shannxi	2004	651.2	593.14	3681.23	3175.58	2790.8
Gansu	2004	477.4	449.07	2541.48	1688.49	2063.6
Qinghai	2004	86.6	80.72	539	466.1	354.1
Ningxia	2004	125.5	112.5	588	537.16	412.1
Xinjiang	2004	750.7	702.5	1963	2209.09	975.5
Beijing	2005	268.8	236.29	1538	6969.52	381.8
Tianjin	2005	258.4	200.19	1042.53	3905.64	397.5
Hebei	2005	2600.8	2382.4	6850.83	10012.1	5422.3
Shanxi	2005	483.8	430.34	3355.21	4230.53	2354.9
Inner	2005	980.2	918.49	2403.11	3905.03	1343.9
Liaoning	2005	1671.6	1276.52	4221	8047.26	2331.4
Jilin	2005	1050.5	985.73	2716	3620.27	1443.6
Heilongjiang	2005	1294.4	1179.79	3819.95	5513.7	1917.3
Shanghai	2005	233.4	165.55	1890.26	9247.66	338.2
Jiangsu	2005	2577	1890.16	7588.24	18598.7	5322.5
Zhejiang	2005	1428.3	940.81	4990.9	13417.7	3790.5
Anhui	2005	1666.2	1372.08	6120.09	5350.17	5241.4
Fujian	2005	1396.1	847.51	3557	6554.69	2667
Jiangxi	2005	1143	875.57	4311.24	4056.76	3298.5
Shandong	2005	3741.8	3158.95	9248.18	18366.9	7030.1
Henan	2005	3309.7	3041.97	9380	10587.4	8000.7
Hubei	2005	1775.6	1477.55	5710	6590.19	3993.6
Hunan	2005	2056.2	1782.22	6326	6596.1	5475.8
Guangdong	2005	2447.6	1747.77	9194	22557.4	6451.6
Guangxi	2005	1448.4	1223.49	4660	3984.1	4146.2
Hainan	2005	475.9	274.83	828	897.99	525.6
Chongqing	2005	662.2	607.8	2798	3467.72	2430.9
Sichuan	2005	2457.5	2267.4	8212	7385.1	6904
Guizhou	2005	571.8	529.73	3730	2005.42	3276.3
Yunnan	2005	1068.6	899.02	4450.4	3461.73	3568.1
Tibet	2005	67.7	55.48	280.31	248.8	225.3
Shannxi	2005	730.7	671.9	3690	3933.72	2791.9
Gansu	2005	521.5	491.99	2545.1	1933.98	2074.8
Qinghai	2005	94	88.14	543.2	543.32	357.3
Ningxia	2005	138	124.94	596.2	612.61	415
Xinjiang	2005	831.1	779.35	2010.35	2604.19	989.6
Beijing	2006	240	209.57	1601	8117.78	251
Tianjin	2006	225	180.55	1075	4462.74	261
Hebei	2006	2466	2212.75	6897.86	11467.6	4224
Shanxi	2006	442	411.55	3374.55	4878.61	1923
Inner	2006	1058	981.43	2415.05	4944.25	1240
Liaoning	2006	1738	1328.3	4271	9304.52	1752
Jilin	2006	1112	1035.7	2723	4275.12	1281
Heilongjiang	2006	1391	1266.15	3823.01	6211.8	1778
Shanghai	2006	237	166.29	1964.11	10572.2	222
Jiangsu	2006	2719	1961.41	7655.66	21742	3682
Zhejiang	2006	1423	963	5071.8	15718.5	2206
Anhui	2006	1743	1398.73	6110	6112.5	3843
Fujian	2006	1450	868.66	3585	7583.85	1778
Jiangxi	2006	1225	901.19	4339.13	4820.53	2661
Shandong	2006	4059	3308.69	9308.9	21900.2	5017
Henan	2006	3349	3078.89	9392	12362.8	6342
Hubei	2006	1842	1482.56	5693	7617.47	3199
Hunan	2006	1992	1698.75	6342	7688.67	3887
Guangdong	2006	2536	1858.7	9442.07	26587.8	3494
Guangxi	2006	1622	1348.09	4719	4746.16	3084
Hainan	2006	492	298.61	835.88	1044.91	451
Chongqing	2006	575	527.21	2808	3907.23	1497
Sichuan	2006	2511	2318.4	8169	8690.24	5367
Guizhou	2006	602	537.87	3690	2338.98	2677
Yunnan	2006	1142	956.3	4483	3988.14	3116
Tibet	2006	71	68.23	285.08	290.76	225
Shannxi	2006	822	737.52	3699	4743.61	2252
Gansu	2006	594	514.14	2546.79	2276.7	1755
Qinghai	2006	98	92.71	547.7	648.5	333
Ningxia	2006	148	132.55	603.73	725.9	344
Xinjiang	2006	888	761.24	2050	3045.26	1272
Beijing	2007	272	237.48	1676	9846.81	260
Tianjin	2007	241	194.6	1115	5252.76	264
Hebei	2007	3076	2786.07	6943.19	13607.3	4148
Shanxi	2007	498	462.65	3392.58	6024.45	1899
Inner	2007	1276	1180.42	2428.83	6423.18	1211
Liaoning	2007	2128	1668.5	4298	11164.3	1754
Jilin	2007	1360	1276.5	2729.82	5284.69	1279
Heilongjiang	2007	1701	1556.94	3824.03	7104	1763
Shanghai	2007	256	184.74	2063.59	12494	233
Jiangsu	2007	3065	2246.53	7723.13	26018.5	3614
Zhejiang	2007	1597	1103.92	5154.9	18753.7	2206
Anhui	2007	2070	1691.01	6118	7360.92	3750
Fujian	2007	1692	1025.3	3612	9248.53	1755
Jiangxi	2007	1427	1057.26	4368.41	5800.25	2630
Shandong	2007	4766	3917.07	9366.97	25776.9	4988
Henan	2007	3880	3580.52	9360	15012.5	6146
Hubei	2007	2297	1838.09	5699	9333.4	3174
Hunan	2007	2632	2257.15	6355	9439.6	3784
Guangdong	2007	2821	2104.7	9659.52	31777	3560
Guangxi	2007	2026	1680.55	4768	5823.41	3040
Hainan	2007	548	330.17	845.03	1254.17	446
Chongqing	2007	721	665.48	2816	4676.13	1456
Sichuan	2007	3377	3143.6	8127	10562.4	5234
Guizhou	2007	697	624.2	3631.98	2884.11	2606
Yunnan	2007	1332	1121.8	4514	4772.52	3088
Tibet	2007	80	74.49	288.83	341.43	227
Shannxi	2007	1003	903.34	3708	5757.29	2202
Gansu	2007	686	589.73	2548.19	2702.4	1726
Qinghai	2007	121	116.16	551.6	797.35	331
Ningxia	2007	183	164.12	610.25	919.11	342
Xinjiang	2007	1064	999	2095.19	3523.16	1275
Beijing	2008	303.9	269.1	1771	11115	256
Tianjin	2008	268.1	213.67	1176	6719.01	268
Hebei	2008	3505.2	3171.75	6988.82	16012	4061
Shanxi	2008	691	551.16	3410.64	7315.4	1872
Inner	2008	1525.7	1416.61	2444.33	8496.2	1166
Liaoning	2008	2476.9	1948.93	4315	13668.6	1724
Jilin	2008	1614.8	1519.2	2734.21	6426.1	1279
Heilongjiang	2008	2123.4	1955.31	3825.04	8314.37	1706
Shanghai	2008	280.4	205.52	2140.64	14069.9	215
Jiangsu	2008	3590.6	2662.83	7762.48	30982	3509
Zhejiang	2008	1780	1232.1	5212.4	21462.7	2171
Anhui	2008	2446.5	2004.89	6135	8851.66	3650
Fujian	2008	1965	1189.02	3639	10823	1806
Jiangxi	2008	1680.5	1250.32	4400.1	6971.05	2580
Shandong	2008	5613	4600.68	9417.23	30933.3	4935
Henan	2008	4669.5	4322.1	9429	18018.5	6032
Hubei	2008	2940.5	2404.76	5711	11328.9	3130
Hunan	2008	3131.1	2909.87	6380	11555	3691
Guangdong	2008	3298	2449.69	9893.48	36796.7	3496
Guangxi	2008	2389.8	1978.74	4816	7021	2978
Hainan	2008	665	414.03	854.18	1503.06	444
Chongqing	2008	871.4	809.47	2839	5793.66	1420
Sichuan	2008	3686.2	3643.55	8138	12601.2	5094
Guizhou	2008	843.8	756.79	3595.98	3561.56	2689
Yunnan	2008	1641.5	1350.9	4543	5692.12	3044
Tibet	2008	88.5	82.7	292.33	394.85	222
Shannxi	2008	1277.9	1160.85	3718	7314.58	2178
Gansu	2008	808.1	697.56	2550.88	3166.82	1783
Qinghai	2008	153.4	147.74	554.3	1018.62	327
Ningxia	2008	227.2	204.14	617.69	1203.92	340
Xinjiang	2008	1176.7	1102.19	2130.81	4183.21	1286
Beijing	2009	315	276.54	1860	12153	263
Tianjin	2009	281.7	223.3	1228.16	7521.85	270
Hebei	2009	3640.9	3277.88	7034.4	17235.5	4010
Shanxi	2009	908.7	787.24	3427.36	7358.31	1851
Inner	2009	1570.6	1453.3	2458.22	9740.25	1129
Liaoning	2009	2704.6	2084.88	4341	15212.5	1712
Jilin	2009	1734.3	1602.95	2739.55	7278.75	1279
Heilongjiang	2009	2251.1	2076.99	3826.01	8587	1703
Shanghai	2009	283.2	212.13	2210.28	15046.5	219
Jiangsu	2009	3816	2822.2	7810.27	34457.3	3430
Zhejiang	2009	1873.4	1283.95	5275.5	22990.3	2181
Anhui	2009	2569.5	2085.59	6131	10062.8	3550
Fujian	2009	2001.2	1193.12	3666	12236.5	1763
Jiangxi	2009	1733.8	1271.22	4432.16	7655.18	2518
Shandong	2009	6003.1	4907.79	9470.3	33896.7	4894
Henan	2009	4871.5	4487.57	9487.05	19480.5	5909
Hubei	2009	2985.2	2393.29	5720	12961.1	3089
Hunan	2009	3207.9	2697.05	6406	13059.7	3639
Guangdong	2009	3337.6	2468.13	10130.2	39482.6	3528
Guangxi	2009	2377.2	1947.48	4856	7759.16	2952
Hainan	2009	705	450.37	864.07	1654.21	440
Chongqing	2009	913.1	842.24	2859	6530.01	1384
Sichuan	2009	3689.8	3402.76	8185	14151.3	5017
Guizhou	2009	875.2	783.02	3537	3912.68	2663
Yunnan	2009	1706.2	1408.45	4571	6169.75	3017
Tibet	2009	93.4	83.36	295.84	441.36	221
Shannxi	2009	1337.2	1211.5	3727	8169.8	2131
Gansu	2009	876.3	759.17	2554.91	3387.56	1775
Qinghai	2009	157.3	151.41	557.3	1081.27	324
Ningxia	2009	243.5	217.48	625.2	1353.31	336
Xinjiang	2009	1297.6	1217.02	2158.63	4277.05	1298
Beijing	2010	328	293.8	1961.9	14113.6	275
Tianjin	2010	317.3	255.8	1299.29	9224.46	266
Hebei	2010	4309.4	3913.9	7193.6	20394.3	3993
Shanxi	2010	1047.8	919.8	3574.11	9200.86	1857
Inner	2010	1843.6	1722.8	2472.18	11672	1100
Liaoning	2010	3106.5	2410.9	4375	18457.3	1658
Jilin	2010	1850.3	1698.4	2746.6	8667.58	1281
Heilongjiang	2010	2536.3	2335	3833.35	10368.6	1700
Shanghai	2010	287	218.2	2302.66	17166	246
Jiangsu	2010	4297.1	3192.9	7869.34	41425.5	3102
Zhejiang	2010	2172.9	1489.7	5446.51	27722.3	2090
Anhui	2010	2955.4	2409.4	5956.7	12359.3	3395
Fujian	2010	2307.1	1356.9	3693	14737.1	1584
Jiangxi	2010	1900.6	1385.5	4462.25	9451.26	2496
Shandong	2010	6650.9	5444.6	9587.87	39169.9	4823
Henan	2010	5734.2	5346.7	9405.47	23092.4	5784
Hubei	2010	3502	2846.7	5727.91	15967.6	2881
Hunan	2010	3787.5	3177.8	6570.1	16038	3725
Guangdong	2010	3754.9	2707.4	10440.9	46013.1	3531
Guangxi	2010	2721	2210.3	4610	9569.85	2766
Hainan	2010	821.3	500.3	868.55	2064.5	436
Chongqing	2010	1021.1	949.9	2884.62	7925.58	1355
Sichuan	2010	4081.8	3774.5	8044.92	17185.5	4812
Guizhou	2010	997.8	891.5	3479	4602.16	2303
Yunnan	2010	1810.5	1514.4	4601.6	7224.18	3005
Tibet	2010	100.8	95	300.22	507.46	232
Shannxi	2010	1666.1	1542.2	3735	10123.5	2026
Gansu	2010	1057	939.4	2559.98	4120.75	1635
Qinghai	2010	201.3	193.6	563.47	1350.43	311
Ningxia	2010	305.9	277.2	632.96	1689.65	330
Xinjiang	2010	1846.2	1752.7	2185	5437.47	1245
Beijing	2011	363.1	326.07	2018.6	16251.9	279
Tianjin	2011	349.5	278.37	1354.58	11307.3	264
Hebei	2011	4895.9	4449.27	7240.51	24515.8	3939
Shanxi	2011	1207.6	1062.84	3593.28	11237.5	1808
Inner	2011	2204.5	2056.15	2481.71	14359.9	1077
Liaoning	2011	3633.6	2828.25	4383	22226.7	1576
Jilin	2011	2275.1	2094.94	2749.41	10568.8	1281
Heilongjiang	2011	3223.5	2991.74	3834.01	12582	1668
Shanghai	2011	314.6	242.47	2347.46	19195.7	251
Jiangsu	2011	5237.4	3831.45	7898.8	49110.3	3009
Zhejiang	2011	2534.9	1698.34	5463	32318.8	2060
Anhui	2011	3459.7	2798.34	5968	15300.6	3294
Fujian	2011	2730.9	1615.38	3720	17560.2	1559
Jiangxi	2011	2207.3	1652.12	4488.44	11702.8	2437
Shandong	2011	7409.7	6015.52	9637.27	45361.8	4727
Henan	2011	6218.6	5798.3	9388.24	26931	5579
Hubei	2011	4252.9	3505.1	5758	19632.3	2773
Hunan	2011	4508.2	3817.27	6595.6	19669.6	3621
Guangdong	2011	4384.4	3188.56	10505	53210.3	3519
Guangxi	2011	3323.4	2699.08	4645	11720.9	2703
Hainan	2011	1002.4	608.1	877.38	2522.66	434
Chongqing	2011	1265.3	1176.52	2919	10011.4	1313
Sichuan	2011	4932.7	4581.46	8050	21026.7	4683
Guizhou	2011	1165.5	1037.2	3469	5701.84	2256
Yunnan	2011	2306.5	1932.92	4631	8893.12	2927
Tibet	2011	109.4	103.72	303.3	605.83	234
Shannxi	2011	2058.6	1914.1	3743	12512.3	1972
Gansu	2011	1187.8	1059.05	2564.19	5020.37	1612
Qinghai	2011	230.8	222.21	568.17	1670.44	306
Ningxia	2011	354.7	321.21	639.45	2102.21	321
Xinjiang	2011	1955.4	1852.89	2208.71	6610.05	1247
Beijing	2012	395.7	320.49	2078	17879.4	285
Tianjin	2012	375.6	300.99	1378	12893.9	261
Hebei	2012	5340.1	4842.99	7262	26575	3877
Shanxi	2012	1304.3	1146.21	3548	12112.8	1760
Inner	2012	2449.3	2290.87	2464	15880.6	1052
Liaoning	2012	4062.4	3160.85	4375	24846.4	1508
Jilin	2012	2502	2296.98	2698	11939.2	1273
Heilongjiang	2012	3952.3	3666.34	3724	13691.6	1652
Shanghai	2012	321.7	244.08	2399	20181.7	254
Jiangsu	2012	5808.8	4192.92	8120	54058.2	2930
Zhejiang	2012	2658.7	1778.36	5685	34665.3	2016
Anhui	2012	3728.3	2987.34	5978	17212.1	3204
Fujian	2012	3007.4	1745.01	3841	19701.8	1514
Jiangxi	2012	2399.3	1755.91	4475	12948.9	2364
Shandong	2012	7945.8	6246.52	9708	50013.2	4607
Henan	2012	6679	6214.55	9532	29599.3	5415
Hubei	2012	4732.1	3822.06	5781	22250.5	2687
Hunan	2012	4904.1	4140.29	6590	22154.2	3542
Guangdong	2012	4656.8	3363.37	11041	57067.9	3454
Guangxi	2012	3490.7	2796.8	4694	13035.1	2644
Hainan	2012	1082.1	674.82	910	2855.54	429
Chongqing	2012	1402	1295.71	2975	11409.6	1267
Sichuan	2012	5433.1	5034.8	8085	23872.8	4561
Guizhou	2012	1436.6	1286.36	3587	6852.2	2215
Yunnan	2012	2680.2	2311.18	4631	10309.5	2828
Tibet	2012	118.3	112.39	315	701.03	238
Shannxi	2012	2303.2	2124.98	3787	14453.7	1876
Gansu	2012	1358.2	1215.94	2550	5650.2	1579
Qinghai	2012	263.9	254.19	571	1893.54	301
Ningxia	2012	385.1	346.16	659	2341.29	319
Xinjiang	2012	2275.7	2160.4	2253	7505.31	1251
Beijing	2013	421.8	325.21	2125	19500.6	290
Tianjin	2013	412.4	325.76	1410	14370.2	265
Hebei	2013	5832.9	5291.47	7288	28301.4	3804
Shanxi	2013	1447	1270.94	3535	12602.2	1722
Inner	2013	2699.5	2536.57	2455	16832.4	1031
Liaoning	2013	4349.7	3349.26	4365	27077.7	1473
Jilin	2013	2670.6	2460.18	2668	12981.5	1260
Heilongjiang	2013	4633.3	4286.44	3666	14382.9	1634
Shanghai	2013	323.5	242.28	2448	21602.1	251
Jiangsu	2013	6158	4389.98	8192	59161.8	2849
Zhejiang	2013	2837.4	1882.99	5784	37568.5	1979
Anhui	2013	4009.2	3174.66	5988	19038.9	3144
Fujian	2013	3282	1890.09	3885	21759.6	1481
Jiangxi	2013	2578.4	1869.2	4476	14338.5	2312
Shandong	2013	8750	6868.88	9746	54684.3	4502
Henan	2013	7198.1	6688.6	9573	32155.9	5290
Hubei	2013	5160.6	4073.48	5798	24668.5	2638
Hunan	2013	5043.6	4194.15	6600	24501.7	3482
Guangdong	2013	4946.8	3551.6	11270	62164	3432
Guangxi	2013	3755.2	2969.5	4731	14378	2604
Hainan	2013	1144.9	710.9	920	3146.46	423
Chongqing	2013	1513.7	1391.98	3011	12656.7	1237
Sichuan	2013	5620.3	5171.08	8109	26260.8	4467
Guizhou	2013	1663	1479.82	3632	8006.79	2177
Yunnan	2013	3056	2602	4641	11720.9	2789
Tibet	2013	128	122.12	317	807.67	238
Shannxi	2013	2562.5	2358.49	3804	16045.2	1833
Gansu	2013	1517.7	1357.87	2537	6268.01	1546
Qinghai	2013	310.3	298.45	571	2101.05	298
Ningxia	2013	430	389	666	2565.06	314
Xinjiang	2013	2538.9	2410.31	2285	8360.24	1257
Beijing	2014	420.1	307.8	2171	21330.8	294
Tianjin	2014	441.7	348.34	1429	15726.9	269
Hebei	2014	5994.8	5405.42	7323	29421.2	3741
Shanxi	2014	1530.5	1338.63	3528	12761.5	1686
Inner	2014	2779.8	2614.14	2449	17770.2	1014
Liaoning	2014	4498.4	3451.63	4358	28626.6	1447
Jilin	2014	2763	2537.54	2642	13803.1	1244
Heilongjiang	2014	4894.8	4501.71	3608	15039.4	1609
Shanghai	2014	322.2	239.41	2467	23567.7	252
Jiangsu	2014	6443.4	4545.51	8281	65088.3	2769
Zhejiang	2014	2844.6	1858.16	5890	40173	1935
Anhui	2014	4223.7	3301.31	5997	20848.8	3093
Fujian	2014	3522.3	2052.47	3945	24055.8	1454
Jiangxi	2014	2726.5	1958.98	4480	15714.6	2261
Shandong	2014	9198.3	7184.08	9808	59426.6	4404
Henan	2014	7549.1	6997.15	9645	34938.2	5172
Hubei	2014	5452.8	4189.37	5816	27379.2	2578
Hunan	2014	5304.8	4387.93	6611	27037.3	3417
Guangdong	2014	5234.2	3690.58	11489	67809.9	3432
Guangxi	2014	3947.7	3081.18	4770	15672.9	2567
Hainan	2014	1252.2	796.22	936	3500.72	418
Chongqing	2014	1595	1454.27	3043	14262.6	1209
Sichuan	2014	5888.1	5397.41	8139	28536.7	4371
Guizhou	2014	2118.5	1891.16	3677	9266.39	2104
Yunnan	2014	3263.3	2782.1	4653	12814.6	2747
Tibet	2014	138.7	132.56	325	920.83	236
Shannxi	2014	2741.8	2519.08	3827	17689.9	1791
Gansu	2014	1618.8	1443.33	2531	6836.82	1511
Qinghai	2014	327.5	313.31	576	2303.32	293
Ningxia	2014	445.5	400.76	678	2752.1	307
Xinjiang	2014	2744	2606.31	2325	9273.46	1240
Beijing	2015	370.8	290.4	2188	23014.6	293
Tianjin	2015	453.4	368.2	1439	16538.2	269
Hebei	2015	6154.4	5345.5	7345	29806.1	3614
Shanxi	2015	1546.7	1328.5	3519	12766.5	1648
Inner	2015	2845.2	2579.2	2440	17831.5	997
Liaoning	2015	4667.9	3630	4338	28669	1431
Jilin	2015	2882.3	2645.3	2613	14063.1	1230
Heilongjiang	2015	5150.4	4616.7	3529	15083.7	1570
Shanghai	2015	300.8	227.6	2458	25123.5	299
Jiangsu	2015	6611.3	4984.2	8315	70116.4	2670
Zhejiang	2015	2877.6	1860.9	5985	42886.5	1894
Anhui	2015	4401.1	3433.6	6011	22005.6	3041
Fujian	2015	3661.2	2189.9	3984	25979.8	1436
Jiangxi	2015	2835.5	2046.7	4485	16723.8	2209
Shandong	2015	9590.8	7453.1	9866	63002.3	4233
Henan	2015	7898.8	7056	9701	37002.2	5039
Hubei	2015	5745.5	4283.7	5850	29550.2	2525
Hunan	2015	5499.6	4645.2	6615	28902.2	3331
Guangdong	2015	5394.7	3910.9	11678	72812.6	3395
Guangxi	2015	4094.6	3286.7	4811	16803.1	2539
Hainan	2015	1321.1	852.4	945	3702.76	409
Chongqing	2015	1667.6	1576.6	3070	15717.3	1178
Sichuan	2015	6097.8	5851.1	8196	30053.1	4292
Guizhou	2015	2263	2437.8	3708	10502.6	2047
Yunnan	2015	3459.6	2872.5	4663	13619.2	2687
Tibet	2015	145	143.3	330	1026.39	234
Shannxi	2015	2878.5	2576.2	3846	18021.9	1748
Gansu	2015	1711.1	1531.9	2523	6790.32	1477
Qinghai	2015	333.4	303.4	577	2417.05	292
Ningxia	2015	465.2	433.9	684	2911.77	299
Xinjiang	2015	2915.8	2654.9	2385	9324.8	1245
Beijing	2016	338.1	267.9	2195	25669.1	293
Tianjin	2016	395.6	300.9	1443	17885.4	267
Hebei	2016	5299.7	4619.1	7375	32070.5	3487
Shanxi	2016	1429.9	1240	3514	13050.4	1612
Inner	2016	2803.5	2627.3	2436	18128.1	978
Liaoning	2016	3764.1	2867.5	4327	22246.9	1428
Jilin	2016	2167.9	1982.4	2567	14776.8	1203
Heilongjiang	2016	5202.9	4816.8	3463	15386.1	1550
Shanghai	2016	300.8	226.8	2467	28178.7	293
Jiangsu	2016	7179	4990.1	8381	77388.3	2582
Zhejiang	2016	3038.5	1910.9	6072	47251.4	1845
Anhui	2016	4432.3	3456.7	6033	24407.6	2974
Fujian	2016	3784.2	2242.6	4016	28810.6	1410
Jiangxi	2016	3019.9	2205.8	4496	18499	2154
Shandong	2016	9075.6	7007.8	9973	68024.5	4076
Henan	2016	7405.4	6815.3	9778	40471.8	4909
Hubei	2016	5864	4322.1	5885	32665.4	2466
Hunan	2016	5057.5	4035.1	6625	31551.4	3223
Guangdong	2016	5817.6	4082.7	11908	80854.9	3388
Guangxi	2016	4560.2	3623.7	4857	18317.6	2512
Hainan	2016	1433.9	953.5	957	4053.2	396
Chongqing	2016	1851.6	1662.5	3110	17740.6	1140
Sichuan	2016	6816.9	6107.1	8251	32934.5	4196
Guizhou	2016	3123.1	2721.4	3758	11776.7	1985
Yunnan	2016	3704.7	3174.9	4677	14788.4	2623
Tibet	2016	173	166	340	1151.41	233
Shannxi	2016	2994.8	2732.5	3874	19399.6	1703
Gansu	2016	1443.1	1271.6	2520	7200.37	1444
Qinghai	2016	338.8	321.2	582	2572.49	287
Ningxia	2016	496.3	446.2	695	3168.59	295
Xinjiang	2016	3165.9	2922.4	2428	9649.7	1239
Beijing	2017	308.3	231.2	2194	28014.9	293
Tianjin	2017	382.1	291.2	1410	18549.2	266
Hebei	2017	5373.4	4626.4	7409	34016.3	3383
Shanxi	2017	1418.7	1220.7	3510	15528.4	1579
Inner	2017	2813.5	2635.3	2433	16096.2	961
Liaoning	2017	3851.6	2909.7	4312	23409.2	1420
Jilin	2017	2064.3	1878.2	2526	14944.5	1178
Heilongjiang	2017	5586.6	5173	3399	15902.7	1538
Shanghai	2017	292.6	207.6	2466	30633	297
Jiangsu	2017	7161.2	4922.7	8423	85869.8	2508
Zhejiang	2017	3093.4	1865.8	6170	51768.3	1810
Anhui	2017	4597.9	3563.1	6057	27018	2909
Fujian	2017	3947.2	2277.5	4065	32182.1	1377
Jiangxi	2017	3069	2199	4511	20006.3	2098
Shandong	2017	9140.4	6904.6	10033	72634.1	3944
Henan	2017	7562.5	6921.6	9829	44552.8	4764
Hubei	2017	6129.7	4440.6	5904	35478.1	2402
Hunan	2017	5213.5	4103.4	6633	33903	3113
Guangdong	2017	5969.9	4092.3	12141	89705.2	3367
Guangxi	2017	4698.7	3667.5	4907	18523.3	2481
Hainan	2017	1488.9	952.5	972	4462.54	389
Chongqing	2017	1902.5	1688.2	3144	19424.7	1105
Sichuan	2017	6955.5	6203.9	8289	36980.2	4085
Guizhou	2017	3413.9	2962.8	3803	13540.8	1932
Yunnan	2017	3872.9	3272	4693	16376.3	2559
Tibet	2017	178.2	170.6	349	1310.92	233
Shannxi	2017	3077.6	2790.5	3904	21898.8	1657
Gansu	2017	1559.6	1377.6	2522	7459.9	1408
Qinghai	2017	364.1	345.4	586	2624.83	281
Ningxia	2017	517.4	464.7	705	3443.56	287
Xinjiang	2017	3326.6	3061.7	2480	10882	1238
Beijing	2018	296.8	186.7	2192	30320	291
Tianjin	2018	390.5	293	1383	18809.6	263
Hebei	2018	5707	4899.7	7426	36010.3	3292
Shanxi	2018	1460.6	1256.4	3502	16818.1	1546
Inner	2018	2985.3	2806.8	2422	17289.2	945
Liaoning	2018	4061.9	3095.6	4291	25315.3	1391
Jilin	2018	2184.3	1994.6	2484	15074.6	1148
Heilongjiang	2018	5624.3	5177.4	3327	16361.6	1505
Shanghai	2018	289.6	198.4	2475	32679.9	288
Jiangsu	2018	7192.5	4826.3	8446	92595.4	2447
Zhejiang	2018	3157.3	1849.8	6273	56197.2	1784
Anhui	2018	4672.7	3569.5	6076	30006.8	2865
Fujian	2018	4229.5	2371.8	4104	35804	1347
Jiangxi	2018	3148.6	2221.4	4513	21984.8	2044
Shandong	2018	9397.4	7111	10077	76469.7	3900
Henan	2018	7757.9	7041.4	9864	48055.9	4638
Hubei	2018	6207.8	4420.3	5917	39366.6	2349
Hunan	2018	5361.6	4128.9	6635	36425.8	3034
Guangdong	2018	6318.1	4274.3	12348	97277.8	3324
Guangxi	2018	4909.2	3789.8	4947	20352.5	2452
Hainan	2018	1535.7	974.8	982	4832.05	382
Chongqing	2018	2052.4	1812.8	3163	20363.2	1070
Sichuan	2018	7195.6	6399.8	8321	40678.1	3979
Guizhou	2018	3619.5	3135	3822	14806.5	1889
Yunnan	2018	4108.9	3471.8	4703	17881.1	2521
Tibet	2018	195.5	186.5	354	1477.63	237
Shannxi	2018	3240	2927.8	3931	24438.3	1618
Gansu	2018	1659.4	1485	2515	8246.07	1379
Qinghai	2018	405.9	385.2	587	2865.23	275
Ningxia	2018	575.8	520.7	710	3705.18	283
Xinjiang	2018	3637.8	3337.6	2520	12199.1	1221
Beijing	2019	281.7	151.6	2190	35371.3	289
Tianjin	2019	414.4	303.3	1385	14104.3	258
Hebei	2019	6061.5	5150.3	7447	35104.5	3218
Shanxi	2019	1626.5	1415.4	3497	17026.7	1508
Inner	2019	3176.3	2996.8	2415	17212.5	931
Liaoning	2019	4368.2	3391.5	4277	24909.5	1388
Jilin	2019	2442.7	2253.7	2448	11726.8	1123
Heilongjiang	2019	5930	5446.3	3255	13612.7	1467
Shanghai	2019	284.8	194	2481	38155.3	284
Jiangsu	2019	7503.2	5041.6	8469	99631.5	2372
Zhejiang	2019	3355.2	1990.2	6375	62351.7	1755
Anhui	2019	5162.1	3994.3	6092	37114	2813
Fujian	2019	4636.6	2689.2	4137	42395	1331
Jiangxi	2019	3481.3	2513.2	4516	24757.5	1987
Shandong	2019	9671.7	7326.5	10106	71067.5	3876
Henan	2019	8541.8	7725.1	9901	54259.2	4511
Hubei	2019	6681.9	4779.4	5927	45828.3	2312
Hunan	2019	6405.1	5055.2	6640	39752.1	2959
Guangdong	2019	7175.9	4934.3	12489	107671	3295
Guangxi	2019	5498.8	4292	4982	21237.1	2426
Hainan	2019	1689.4	1120.4	995	5308.93	385
Chongqing	2019	2337.8	2077	3188	23605.8	1037
Sichuan	2019	7889.3	7042.9	8351	46615.8	3870
Guizhou	2019	3889	3365.3	3848	16769.3	1847
Yunnan	2019	4935.7	4280.9	4714	23223.8	2482
Tibet	2019	212.8	203.3	361	1697.82	240
Shannxi	2019	3536.8	3203	3944	25793.2	1572
Gansu	2019	1887.6	1702	2509	8718.3	1363
Qinghai	2019	454.4	432.1	590	296595	271
Ningxia	2019	584.8	528.6	717	3748.48	279
Xinjiang	2019	3850.6	3531.6	2559	13597.1	1214
Beijing	2020	263.4	152.8	2189	36102.6	273
Tianjin	2020	476.4	374.3	1387	14083.7	212
Hebei	2020	6742.5	5723	7464	36206.9	2979
Shanxi	2020	1935.8	1682.2	3490	17651.9	1308
Inner	2020	3472.4	3302.4	2403	17359.8	782
Liaoning	2020	4582.6	3661.5	4255	25115	1187
Jilin	2020	2976	2779.2	2399	12311.3	899
Heilongjiang	2020	6438.1	5957.1	3171	13698.5	1095
Shanghai	2020	279.8	193.1	2488	38700.6	266
Jiangsu	2020	7952.6	5418	8477	102719	2251
Zhejiang	2020	3496.9	2066.6	6468	64613.3	1797
Anhui	2020	5680.9	4425.6	6105	38680.6	2543
Fujian	2020	4901.1	2959.3	4161	43903.9	1298
Jiangxi	2020	3820.7	2815.3	4519	25691.5	1788
Shandong	2020	10190.6	7740.3	10165	73129	3751
Henan	2020	9956.3	9100.6	9941	54997.1	4429
Hubei	2020	7303.6	5357.3	5745	43443.5	2143
Hunan	2020	7512	6086.4	6645	41781.5	2740
Guangdong	2020	7901.9	5547.5	12624	110761	3258
Guangxi	2020	5913.3	4692.6	5019	22156.7	2296
Hainan	2020	1821	1231.9	1012	5532.39	401
Chongqing	2020	2749.1	2468	3209	25002.8	979
Sichuan	2020	9216.4	8315.7	8371	48598.8	3621
Guizhou	2020	4358.6	3800.8	3858	17826.6	1807
Yunnan	2020	5920.5	5217.6	4722	24521.9	2358
Tibet	2020	233.5	223.7	366	1902.74	234
Shannxi	2020	4056.6	3700.5	3955	26181.9	1476
Gansu	2020	2103.6	1919.1	2501	9016.7	1195
Qinghai	2020	507.1	483.7	593	3005.92	236
Ningxia	2020	703.1	644.5	721	3920.55	252
Xinjiang	2020	4315.6	3974.4	2590	13797.6	1124
Beijing	2021	269.514	169.25	2189	40269.6	273
Tianjin	2021	509.258	400.878	1373	15695	208
Hebei	2021	7018.67	5884.52	7448	40391.3	2894
Shanxi	2021	2134.02	1847.53	3480	22590.2	1273
Inner	2021	3815.12	3634.82	2400	20514.2	763
Liaoning	2021	4927.73	3906.48	4229	27584.1	1150
Jilin	2021	2972.32	2757.17	2375	13235.5	870
Heilongjiang	2021	6459.97	5932.62	3125	14879.2	1072
Shanghai	2021	268.93	190.287	2489	43214.9	266
Jiangsu	2021	8279.72	5641.93	8505	116364	2216
Zhejiang	2021	3579.21	2100.6	6540	73515.8	1788
Anhui	2021	6004.31	4613.79	6113	42959.2	2482
Fujian	2021	5200.97	2965.93	4187	48810.4	1269
Jiangxi	2021	3998.09	2847.67	4517	29619.7	1741
Shandong	2021	11468	8718.79	10170	83095.9	3667
Henan	2021	10501.2	9506.89	9883	58887.4	4304
Hubei	2021	8296.44	5902.63	5830	50012.9	2094
Hunan	2021	7662.36	6075.38	6622	46063.1	2668
Guangdong	2021	8305.84	5658.96	12684	124370	3218
Guangxi	2021	6524.39	5128.3	5037	24740.9	2263
Hainan	2021	2014.79	1377.21	1020	6475.2	398
Chongqing	2021	2935.65	2564.05	3212	27894	953
Sichuan	2021	9383.32	8394.76	8372	53850.8	3531
Guizhou	2021	4691.97	4082.67	3852	19586.4	1759
Yunnan	2021	6351.82	5554.78	4690	27146.8	2296
Tibet	2021	255.341	244.631	366	2080.2	232
Shannxi	2021	4313.44	3953.41	3954	29801	1438
Gansu	2021	2439.54	2243.07	2490	10243.3	1162
Qinghai	2021	528.53	503.301	594	3346.6	232
Ningxia	2021	759.805	693.36	725	4522.3	246
Xinjiang	2021	5143.12	4754.68	2589	15983.6	1107
